# Supplementary material for: Vascular endothelial growth factor encoded by Parapoxviruses can regulate metabolism and survival of triple negative breast cancer cells
Source: Cell Death Dis. 2020 Nov 20;11(11):996. doi: 10.1038/s41419-020-03203-4 (PMC7679371; doi:10.1038/s41419-020-03203-4)
Supplement: Supplementary file 7 — Supplementary Table 5 [file 41419_2020_3203_MOESM7_ESM.xlsx]

## Sheet: Figure 1
	Matched Control to Tumor Samples
*Cutoff: mean(human refercen probes) + 2*sd(human refercen probes)
*Prevalence is the ratio of probes that are higher than the cutoff
ProbeID	Chr	Start	Stop	Sequence	Accession	Description	Family	Genus	Kingdom	Superkingdom	averageMC	averageCase	logFC	cutoff.mc	cutoff.case	prevalence.mc	prevalence.case	pvalue.t	adj.p.t	EXMC13	EXMC19	EXMC20	EXMC24	EXMC28	EXMC29	EXMC31	EXMC33	EXMC39	EXMC41	EXMC45	EXTN45	EXTN33	EXTN39	EXTN41	EXTN28	EXTN29	EXTN31	EXTN19	EXTN20	EXTN24	EXTN13
A_22_P10725346	7	9806620	9806679	CCTTGGAATGTTAGTTGGAGTAATAAATCTGTGGATGATATTTGGAATAACATGACCTGG	NC_001870.1	gi|9629914|ref|NC_001870.1| Simian-Human immunodeficiency virus, complete genome	Retroviridae	character(0)	NULL	Viruses	0.530494	3.30652	2.77602	1.03628	1.16029	0.363636	1	1.96e-11	1.21e-06	1.0452	0.0325529	0.469148	0.39254	1.04656	0	1.20366	0	0.589713	0	1.05607	4.29182	3.1748	3.36359	3.59635	3.72152	2.8361	2.70038	3.31394	3.59269	3.36073	2.41974
A_22_P10725348	7	9806798	9806857	GTTTGTGGAATTGGTTTGACATAACAAACTGGCTGTGGTATATAAGATTATTCATAATGA	NC_001870.1	gi|9629914|ref|NC_001870.1| Simian-Human immunodeficiency virus, complete genome	Retroviridae	character(0)	NULL	Viruses	0.426113	3.17197	2.74585	1.03628	1.16029	0	1	3.18e-07	0.00977318	0.691656	0.43394	0.257455	0	0.892261	0.853613	0.357242	0.164969	0.180786	0.690891	0.16443	5.0226	1.90169	3.49348	2.96287	4.02305	2.01719	2.3271	3.50915	3.74093	3.04056	2.85302
A_22_P10711551	7	8676374	8676426	GTCAGCGATTTGGTGAAGGAGCGCAAACAAATTCGATTGCAGACAGAATATTT	NC_001962.1	gi|9630816|ref|NC_001962.1| Bombyx mori NPV, complete genome	Baculoviridae	Alphabaculovirus	character(0)	Viruses	0.478583	1.85173	1.37315	1.03628	1.16029	0.181818	0.727273	8.18e-06	0.130389	0.0630053	0.0859262	0.162658	0.283435	0	0.543451	0.871018	0.432621	1.58338	1.06136	0.177556	2.60717	2.16897	2.42073	1.90688	1.07683	0.708524	2.05041	1.87713	2.17195	1.07339	2.30705
A_22_P15561056	56	1253251	1253295	GTCTTGAAACACGGACCAAGGAGAGTAACATGCGCGCGAGTCATT	AF151921.1	gi|5565950|gb|AF151921.1|AF151921 Prosthodendrium longiforme 28S ribosomal RNA gene, partial sequence	Lecithodendriidae	Prosthodendrium	Metazoa	Eukaryota	0.127694	1.8827	1.75501	1.03628	1.16029	0.0909091	0.818182	1.24e-05	0.130389	0.294972	0	0	0	0	0	0	0	1.09769	0.0119646	0	3.08258	1.44219	2.8132	1.61137	1.76715	1.00838	1.36454	2.01789	2.5933	0.315571	2.69357
A_22_P15556808	56	556315	556365	GCAGAAAGCGACGGTGCTTTTTGATTCTTCGATTCGACTCTTCCTATCATG	EF119339.1	gi|134147422|gb|EF119339.1| Pleistophora mulleri 16S ribosomal RNA gene, partial sequence; internal transcribed spacer, complete sequence; and 23S ribosomal RNA gene, partial sequence	Pleistophoridae	Pleistophora	Fungi	Eukaryota	0.114381	1.62716	1.51278	1.03628	1.16029	0	0.727273	1.37e-05	0.130389	0	0	0	0.285772	0	0.237867	0	0	0.734555	0	0	1.90988	1.71201	2.23427	1.91003	0.795011	0.50376	1.38913	2.23344	2.73933	0.574237	1.89761
A_22_P15560941	56	1239958	1240002	ACCCGTCTTGAAACACGGACCAAGGAGTCTAACATCTATGCGAGT	AF050282.1	gi|4206358|gb|AF050282.1|AF050282 Phialophora verrucosa MUCL 9768 18S ribosomal RNA partial sequence, internal transcribed spacer 1, 5.8S ribosomal RNA, internal transcribed spacer 2 complete sequence and 28S ribosomal RNA partial sequence	Herpotrichiellaceae	Phialophora	Fungi	Eukaryota	0.105641	1.94853	1.84289	1.03628	1.16029	0	0.818182	1.44e-05	0.130389	0.155821	0	0	0	0	0	0	0	1.00623	0	0	3.35068	1.39613	2.90278	1.76418	1.76355	1.03072	1.36993	2.06039	2.65628	0.378806	2.76034
A_22_P15557597	56	669272	669316	ACCCGTCTTGAAACACGGACCAAGGAGTCTAACATCTATGCGAGT	EU035406.1	gi|157325602|gb|EU035406.1| Cladophialophora chaetospira strain CBS 514.63 18S ribosomal RNA gene, partial sequence; internal transcribed spacer 1, 5.8S ribosomal RNA gene, and internal transcribed spacer 2, complete sequence; and 28S ribosomal RNA gene,	Herpotrichiellaceae	Cladophialophora	Fungi	Eukaryota	0.110187	1.95847	1.84828	1.03628	1.16029	0	0.818182	1.72e-05	0.130389	0.21444	0	0	0	0	0	0	0	0.997616	0	0	3.43759	1.45165	2.84728	1.79908	1.77186	0.956716	1.37204	2.02499	2.68663	0.381959	2.81332
A_22_P15558642	56	834887	834933	GTAATCCGCCCGTCTTGAAACACGGACCAAGGAGTCTAACATCTATG	AY251075.2	gi|167851764|gb|AY251075.2| Cladosporium colocasiae strain STE-U 4323 18S ribosomal RNA gene, partial sequence; internal transcribed spacer 1, 5.8S ribosomal RNA gene, and internal transcribed spacer 2, complete sequence; and 28S ribosomal RNA gene, parti	Cladosporiaceae	Cladosporium	Fungi	Eukaryota	0.123222	1.95032	1.82709	1.03628	1.16029	0.0909091	0.818182	1.84e-05	0.130389	0.217149	0	0	0	0	0	0	0	1.10766	0.030642	0	3.41609	1.30718	2.89515	1.71783	1.74464	0.999116	1.4213	2.09438	2.60613	0.395743	2.85592
A_22_P15558667	56	837874	837920	GTAATCCGCCCGTCTTGAAACACGGACCAAGGAGTCTAACATCTATG	DQ780380.2	gi|167851779|gb|DQ780380.2| Cladosporium langeronii strain CBS 101880 18S ribosomal RNA gene, partial sequence; internal transcribed spacer 1, 5.8S ribosomal RNA gene, and internal transcribed spacer 2, complete sequence; and 28S ribosomal RNA gene, parti	Cladosporiaceae	Cladosporium	Fungi	Eukaryota	0.123317	1.9425	1.81918	1.03628	1.16029	0.0909091	0.818182	2.26e-05	0.130389	0.181432	0	0	0	0	0	0	0	1.10365	0.0714061	0	3.58294	1.37025	2.89449	1.69727	1.69313	0.925488	1.44333	2.05939	2.64249	0.407792	2.65092
A_22_P15555299	56	274618	274662	CCTGCGGCCCGTCTTGAAACACGGACCAAGGAGTCTAACATCTAC	AY016366.1	gi|15808409|gb|AY016366.1| Piedraia hortae 28S ribosomal RNA gene, partial sequence	Piedraiaceae	Piedraia	Fungi	Eukaryota	0.111348	1.94257	1.83122	1.03628	1.16029	0.0909091	0.818182	2.28e-05	0.130389	0.145913	0	0	0	0	0	0	0	1.05248	0.0264423	0	3.51023	1.34504	2.88843	1.64521	1.75706	0.999562	1.33109	2.06617	2.55032	0.392918	2.88223
A_22_P15560927	56	1238387	1238431	ACCCGTCTTGAAACACGGACCAAGGAGTCTAACATCTATGCGAGT	AF050276.1	gi|4206352|gb|AF050276.1|AF050276 Fonsecaea pedrosoi 18S ribosomal RNA partial sequence, internal transcribed spacer 1, 5.8S ribosomal RNA, internal transcribed spacer 2 complete sequence and 28S ribosomal RNA partial sequence	Herpotrichiellaceae	Fonsecaea	Fungi	Eukaryota	0.111701	1.97065	1.85895	1.03628	1.16029	0.0909091	0.818182	2.33e-05	0.130389	0.131307	0	0	0	0	0	0	0	1.0974	0	0	3.61677	1.34683	2.87906	1.74516	1.75331	1.00171	1.36886	2.07553	2.67413	0.38049	2.8353
A_22_P15558653	56	836367	836413	GTAATCCGCCCGTCTTGAAACACGGACCAAGGAGTCTAACATCTATG	AY251077.2	gi|167851765|gb|AY251077.2| Cladosporium sphaerospermum strain STE-U 3686 18S ribosomal RNA gene, partial sequence; internal transcribed spacer 1, 5.8S ribosomal RNA gene, and internal transcribed spacer 2, complete sequence; and 28S ribosomal RNA gene, p	Cladosporiaceae	Cladosporium	Fungi	Eukaryota	0.125582	1.94255	1.81697	1.03628	1.16029	0.0909091	0.818182	2.81e-05	0.144119	0.204044	0	0	0	0	0	0	0	1.1141	0.0632526	0	3.65198	1.35199	2.84191	1.70612	1.61888	0.919171	1.3806	2.03959	2.60163	0.440364	2.81578
A_22_P15557630	56	672456	672502	GTCTTGAAACACGGACCAAGGAGTCTAACATCTATGCGAGTGTTCGG	EU035411.1	gi|157325607|gb|EU035411.1| Cladophialophora proteae strain CBS 111667 18S ribosomal RNA gene, partial sequence; internal transcribed spacer 1, 5.8S ribosomal RNA gene, and internal transcribed spacer 2, complete sequence; and 28S ribosomal RNA gene, part	Herpotrichiellaceae	Cladophialophora	Fungi	Eukaryota	0.106923	1.8694	1.76248	1.03628	1.16029	0.0909091	0.818182	3.69e-05	0.174813	0.0813012	0	0	0	0	0	0	0	1.09486	0	0	3.3591	1.25336	2.78874	1.56501	1.75217	0.949462	1.2631	2.0243	2.54969	0.197239	2.86124
A_22_P10725108	7	9786045	9786104	AAACCCACAAAGATAGAAGATGCTAAAATTAAACCTAATTTTAGTTCGATAACTTTACCA	NC_012585.1	gi|227122443|ref|NC_012585.1| Thielaviopsis basicola mitovirus, complete genome	Narnaviridae	Mitovirus	character(0)	Viruses	1.46485	3.52354	2.05868	1.03628	1.16029	0.636364	1	4.35e-05	0.191297	0	2.45382	3.27608	0.49388	0.603879	2.15269	1.60184	1.42288	1.7068	0	2.40149	4.53172	4.16931	4.68431	3.04547	4.22156	2.48898	2.27913	2.61203	3.43914	4.03156	3.2557
A_22_P12763981	29	8505205	8505264	ACTAAACCTTGAACTAATACTAATGGAACTGGAACTTCATGTTTATTAACTTCAGTTAGT	NC_008262.1	gi|110801439|ref|NC_008262.1| Clostridium perfringens SM101, complete genome	Peptostreptococcaceae	Clostridium	NULL	Bacteria	0.763274	1.48103	0.717759	1.03628	1.16029	0.181818	0.909091	6.22e-05	0.255198	1.15253	0	0.848156	1.34851	0.979149	0.751043	0.384104	0.916381	0.395202	0.609097	1.01184	1.83961	1.55439	1.86412	0.94856	1.36578	1.40593	1.17641	1.29883	1.63945	1.3038	1.89447
A_22_P10752299	8	1977762	1977821	GAGAGTGTTAAATCTCGGTTTATTGTTAAGAGAAAGACGGAGCATTATTTACGGTCTACC	NC_014324.1	gi|306478722|ref|NC_014324.1| Turnip curly top virus, complete genome	Geminiviridae	Turncurtovirus	character(0)	Viruses	0.471321	1.45516	0.983836	1.03628	1.16029	0.0909091	0.545455	7.59e-05	0.29029	0	0.528401	0.618069	0	1.10998	0.448117	0.958037	0.315726	0.544237	0.412903	0.249061	2.22904	1.08809	1.11547	0.498801	1.86764	1.4234	2.43827	1.07674	1.74278	1.43709	1.08938
A_22_P15555306	56	275165	275212	AATGCACGCTCATCAGACACCACAAAAGGTGTTGGTTCATCTAGACAG	AY016366.1	gi|15808409|gb|AY016366.1| Piedraia hortae 28S ribosomal RNA gene, partial sequence	Piedraiaceae	Piedraia	Fungi	Eukaryota	0.0297765	1.08606	1.05628	1.03628	1.16029	0	0.363636	8.02e-05	0.29029	0.145862	0	0	0	0	0	0	0	0.18168	0	0	2.09693	0.941498	1.36594	0.97676	0.801993	0.171671	0.92723	1.67277	1.84206	0.3429	0.806883
A_22_P10507062	6	1315340	1315399	AAACAAAGAATTGAATGGTAATTCGCCGTTTGTTAAATTAATTCAACGCGATTACATTTA	NC_003083.1	gi|15320657|ref|NC_003083.1| Epiphyas postvittana NPV, complete genome	Baculoviridae	Alphabaculovirus	character(0)	Viruses	1.25401	3.60758	2.35357	1.03628	1.16029	0.636364	1	0.000113579	0.38827	0.923735	1.09793	1.66683	0	0	1.20214	1.94854	2.04952	2.672	0.281473	1.95196	3.04974	3.70065	4.09908	4.25774	1.80508	7.36861	2.74768	3.31278	3.1078	3.33256	2.90164
A_22_P15561074	56	1254848	1254892	CCGAAGCGGTTCTGACGTGCAAATCGATCGCCAGACATGAGTATA	AF151922.1	gi|5565951|gb|AF151922.1|AF151922 Prosthodendrium hurkovaae 28S ribosomal RNA gene, partial sequence	Lecithodendriidae	Prosthodendrium	Metazoa	Eukaryota	0.143175	1.62793	1.48476	1.03628	1.16029	0	0.727273	0.000128275	0.391902	0	0	0	0.432394	0	0.294178	0.173431	0	0.67492	0	0	1.6318	1.37672	2.09506	1.62616	1.38436	0.266605	1.11532	2.70218	3.36441	0.375247	1.96938
A_22_P10957002	9	9007415	9007474	GTCACTGGAGATGGTATTGTAGGAACTGCTTTTCTTTACATTATGAGGGGTAATACTTCT	NC_014952.1	gi|319976684|ref|NC_014952.1| Human papillomavirus type 128, complete genome	Papillomaviridae	Gammapapillomavirus	character(0)	Viruses	0.0441282	0.444617	0.400489	1.03628	1.16029	0	0	0.000140117	0.391902	0	0	0.143189	0.342221	0	0	0	0	0	0	0	0.945035	0.137503	0.734282	0.306228	0.243604	0.414523	0.210693	0.533096	0.687371	0.33455	0.343907
A_22_P15557632	56	672686	672737	TTCTGACGTGCAAATCGATCGTCAAATTTGCGTATAGGGGCGAAAGACTAAT	EU035411.1	gi|157325607|gb|EU035411.1| Cladophialophora proteae strain CBS 111667 18S ribosomal RNA gene, partial sequence; internal transcribed spacer 1, 5.8S ribosomal RNA gene, and internal transcribed spacer 2, complete sequence; and 28S ribosomal RNA gene, part	Herpotrichiellaceae	Cladophialophora	Fungi	Eukaryota	0.209664	1.77714	1.56748	1.03628	1.16029	0	0.727273	0.000158857	0.41653	0	0	0	0.776353	0	0.413963	0.254641	0	0.861346	0	0	1.98809	1.69534	2.15085	1.79159	1.44167	0.403903	0.941179	2.72635	3.78599	0.404356	2.21926
A_22_P10616827	7	1094375	1094434	CCCAGTGGCTCCTTAGTTACTAGTGAGTCTCAAATATTAAATAGACCATACTGGTTACAA	NC_008032.1	gi|97331426|ref|NC_008032.1| Capra hircus papillomavirus type 1, complete genome	Papillomaviridae	Phipapillomavirus	character(0)	Viruses	0	0.571759	0.571759	1.03628	1.16029	0	0.0909091	0.000162461	0.41653	0	0	0	0	0	0	0	0	0	0	0	0.250536	0.79349	0.488647	0.582613	0.93319	0.30789	0.428656	0.428737	1.42141	0.239102	0.415073
A_22_P10883525	9	2897453	2897497	GCGCCCTCGGAAGCGCACGATGCCGACGTAGGCGGGTTTGAAGAC	NC_014969.1	gi|320202734|ref|NC_014969.1| Fowl adenovirus E, complete genome	Adenoviridae	Aviadenovirus	character(0)	Viruses	0.00617666	0.979588	0.973411	1.03628	1.16029	0	0.454545	0.000184786	0.454818	0	0	0	0.0679432	0	0	0	0	0	0	0	1.89796	0.405323	1.16479	0.693616	1.03354	0.228511	0.672056	1.55328	1.7632	0.0888292	1.27437
A_22_P10468675	5	7683449	7683508	GGAGATGACAGGAATAGTAAAGAAGTAGATTATAAAGGATTTCGAAAGATTCAAAACCCG	NC_007748.1	gi|85719271|ref|NC_007748.1| Peruvian horse sickness virus segment 1, complete genome	Reoviridae	Orbivirus	character(0)	Viruses	0.47564	2.05211	1.57647	1.03628	1.16029	0.0909091	0.909091	0.000288746	0.592248	0.0851856	0.539713	0	0	0.81002	0	0.823231	0.762898	0	0	2.21099	1.54494	1.99991	1.24477	3.23399	1.20189	2.72843	3.74357	2.40158	2.43192	2.04224	0
A_22_P10356752	4	8521572	8521623	GACCACGGTAAAACGGAATTAGCAAAAGCGTTATTGAGACACCGTGAAAACT	NC_004827.1	gi|31543997|ref|NC_004827.1| Bacteriophage Aaphi23, complete genome	Myoviridae	Bacteriophage	character(0)	phage	0.0779028	1.8056	1.7277	1.03628	1.16029	0	0.636364	0.000321081	0.637325	0	0	0.265776	0	0.591155	0	0	0	0	0	0	2.44709	3.13305	3.08112	0	0.728512	0.211326	2.63618	2.07295	2.73234	0.610889	2.20812
A_22_P10963675	9	9515296	9515355	GCTTTGATTCCAGCAAATTTTGAAGACAATTACATTCAAAAACTATCCGAACTCGAATGG	NC_010736.1	gi|189009878|ref|NC_010736.1| Algerian watermelon mosaic virus, complete genome	Potyviridae	Potyvirus	character(0)	Viruses	0.609492	2.21466	1.60517	1.03628	1.16029	0.272727	0.909091	0.000375649	0.700449	2.86496	1.59485	0	0	0.633444	0	0	0	1.33036	0	0.280802	2.12764	1.44122	2.01124	2.54152	3.20375	2.7753	1.37345	3.6219	0.723455	3.29201	1.2498
A_22_P10119945	2	560661	560720	TGGCTTGCAAATGAAACCAAATGGTTCATTTTCACAATTTAATCACCATAATACGAATGA	NC_008932.1	gi|124378245|ref|NC_008932.1| Glypta fumiferanae ichnovirus segment E1, complete sequence	Polydnaviridae	Ichnovirus	character(0)	Viruses	1.69458	3.72935	2.03478	1.03628	1.16029	0.636364	1	0.000405039	0.733037	4.41064	0.883203	1.12535	2.1468	0	2.52707	3.01908	1.60116	0.135334	0.574439	2.21726	4.30693	4.50014	5.14134	3.84805	4.18383	3.82061	3.8164	4.35967	3.38596	1.73141	1.92855
A_22_P10479799	5	8615035	8615094	AGCACTATGATGCTTCCATCGGACATTAACAAAAACGTTCTATACGATAGGTTACTCAAC	NC_009503.1	gi|148368821|ref|NC_009503.1| Spodoptera litura granulovirus, complete genome	Baculoviridae	Betabaculovirus	character(0)	Viruses	0.718172	1.3572	0.639031	1.03628	1.16029	0.181818	0.545455	0.000420198	0.738745	0.766572	0.564022	1.0003	0.459532	0.38465	0.740185	1.12559	0.528453	0.972764	1.35782	0	2.0785	1.47553	1.01033	1.53406	1.32766	0.938962	1.11155	1.03544	1.94908	1.10183	1.36628
A_22_P10422369	5	3788631	3788690	ACCAGTCAGAAGAAGCCTTAATCCAGCAGTTAATAATTGTGATCAATGATGCATTAGGTA	NC_006942.1	gi|62327479|ref|NC_006942.1| Taro vein chlorosis virus, complete genome	Rhabdoviridae	Nucleorhabdovirus	character(0)	Viruses	0.34884	0.997037	0.648197	1.03628	1.16029	0	0.363636	0.000435813	0.744914	0	0.047132	0.261364	0.331538	0.699147	0.577842	0.851771	0	0.8558	0	0.212645	1.46264	0.620557	0.821491	0.234894	0.774946	1.22542	0.676702	1.06627	1.019	1.36419	1.70128
A_22_P10514578	6	1945045	1945104	CAAATTCCATTGATGTTCGTGATTTTTCGTGCCAATAAAAAAGGATTCCGTATTCACAGT	NC_008976.1	gi|124484701|ref|NC_008976.1| Hyposoter fugitivus ichnovirus segment C6, complete sequence	Polydnaviridae	Ichnovirus	character(0)	Viruses	0.180001	1.16756	0.98756	1.03628	1.16029	0	0.545455	0.000500354	0.776232	0	0.156732	0.438763	0.0954401	0	1.00186	0	0	0.287208	0	0	1.25653	0.188421	0.759549	0	1.50946	2.55096	1.23616	0.96839	1.8287	1.56495	0.980037
A_22_P10783978	8	4839745	4839804	GTCCAGAATGTCATTACTGAAAAGTTGCTAAAAAACCTGGTTAAAATAGTGTCCGCACTA	NC_014336.1	gi|301349453|ref|NC_014336.1| Human enterovirus 109, complete genome	Picornaviridae	Enterovirus	NULL	Viruses	0.66367	2.50841	1.84473	1.03628	1.16029	0.272727	0.818182	0.000502495	0.776232	0	1.81091	0.512555	0	0	1.78057	0.547335	0	0.891408	0	1.7576	4.6436	2.23326	4.2203	1.01461	0.467779	3.10268	3.36241	2.06904	2.19738	1.21038	3.07101
A_22_P10226308	3	1944600	1944659	TGTTGTAAATTTTTTACCTCAAATTTTACAGGAGATGAGAGAAAACGGACAAGAAATCAA	NC_007048.1	gi|66395293|ref|NC_007048.1| Staphylococcus phage 69, complete genome	Siphoviridae	Phietalikevirus	character(0)	Viruses	0.554817	1.71773	1.16292	1.03628	1.16029	0.0909091	0.727273	0.000549673	0.776232	0.607415	1.6988	0.977928	0.315562	0.763536	0	0	0.973447	0.766291	0	0	2.27138	1.06503	1.7931	2.19123	2.35053	1.30984	1.38168	1.01875	0.502176	1.53358	3.47777
A_22_P10512089	6	1743159	1743218	ACCGAAAAATCAACTCATAGTTACAAACAAAGGATTAAAGAACTTGATGGAACTATCACA	NC_008617.1	gi|118725053|ref|NC_008617.1| Staphylococcus phage phiNM3, complete genome	Siphoviridae	Staphylococcus	character(0)	phage	0.821958	3.65011	2.82815	1.03628	1.16029	0.363636	0.909091	0.000604262	0.776232	0	2.94049	0	0	0	0	0.952635	2.6235	1.14419	0.164637	1.21609	5.0777	3.20821	4.02049	2.96227	1.63224	7.55671	4.69914	1.70762	3.79467	5.49216	0
A_22_P10204157	3	200536	200595	GCTTCGAAAATCTACGAAGATTGGAAACAGAAGATTGAATTGAACAACTCAGGGTTTAAA	NC_003009.1	gi|14993616|ref|NC_003009.1| Cypovirus 14 RNA 4, complete sequence	Reoviridae	Cypovirus	character(0)	Viruses	0.258876	0.830225	0.571349	1.03628	1.16029	0	0.272727	0.000651429	0.776232	0.214008	0.623176	0	0.463907	0.252603	0.318144	0	0	0.546031	0.429769	0	0.882475	0.581335	0.344552	0.437151	0.97741	0.681891	1.27062	1.46066	1.36282	0.942313	0.191255
A_22_P10544873	6	4688144	4688203	AGGTGGAGATGATACTATTTTGCCGAAATCTGTTTTGGAGTTAGAAAATATTAGATTACA	NC_003438.1	gi|19387568|ref|NC_003438.1| Spiroplasma phage 4, complete genome	Microviridae	Spiromicrovirus	character(0)	Viruses	0.210985	0.832893	0.621908	1.03628	1.16029	0	0.0909091	0.000658733	0.776232	0.368561	0.572886	0.152478	0.430669	0.697318	0	0	0.0989203	0	0	0	1.15878	0.549057	1.15446	0.758847	1.61835	0.82125	1.05643	0.00987874	0.153772	0.909128	0.971873
A_22_P10677936	7	5842348	5842392	TATAGCAGCGCCCGATGCCAACGCGACAGGGTGAGTCACATAGAT	NC_001664.2	gi|224020395|ref|NC_001664.2| Human herpesvirus 6A, complete genome	Herpesviridae	Roseolovirus	character(0)	Viruses	0.0399684	0.768209	0.728241	1.03628	1.16029	0	0.363636	0.000669086	0.776232	0	0	0.169558	0.270095	0	0	0	0	0	0	0	1.38172	0.190942	0.964122	0.449223	0.570947	0.170721	0.594632	1.26593	1.60221	0.00316572	1.25668
A_22_P10192476	2	6044991	6045046	AAGTGTGCACAATATCTCTTCCAAAAGGTCCTGATGAACATCTTCCCATGTAACAA	NC_001414.1	gi|9626225|ref|NC_001414.1| Bovine leukemia virus, complete genome	Retroviridae	Deltaretrovirus	character(0)	Viruses	0.222622	0.585486	0.362864	1.03628	1.16029	0	0	0.000706552	0.776232	0.355745	0.677405	0	0	0.168911	0.370288	0.35294	0.147768	0.148423	0.227364	0	0.439811	0.414101	0.883631	0.561801	0.329188	0.473772	0.945503	0.44193	0.253977	0.889678	0.806958
A_22_P10124901	2	925357	925411	ACTGACGAGGACCTAGAAACATTCTCAAAGGGTTCCAGTGGAATTACATTCAAAT	NC_003606.1	gi|20153407|ref|NC_003606.1| Johnsongrass mosaic virus, complete genome	Potyviridae	Potyvirus	character(0)	Viruses	0.108189	0.812616	0.704427	1.03628	1.16029	0	0.181818	0.00074892	0.776232	0	0.540667	0.286096	0	0	0.285347	0	0	0	0	0.0779687	2.0303	0.398415	0.763491	1.02767	1.17704	0.90512	0	1.04367	0.481754	0.840567	0.270747
A_22_P10468020	5	7635242	7635301	TCAGGTAATGGTCAGTCACTATTTAGTGTTAACCTTACTTCTAATTTAACTTTAGAACAA	NC_008310.1	gi|113460144|ref|NC_008310.1| Hibiscus latent Singapore virus, complete genome	character(0)	Hibiscus	NULL	Plant viruses	0.437665	1.83404	1.39638	1.03628	1.16029	0.181818	0.727273	0.000760374	0.776232	1.55449	0	0.938889	0.00201395	0	0	0	0	2.31892	0	0	2.26372	2.6782	1.9889	2.49131	2.59095	0	1.71751	0.752176	2.45051	0.553946	2.68721
A_22_P10560892	6	6115163	6115222	AGCCTCATATTTTATTCACATCATTACTGAAAATAGAATAATCATTCGATACAACTTCAA	NC_006649.1	gi|57753378|ref|NC_006649.1| Cotesia congregata virus segment Circle18, complete sequence	Polydnaviridae	Bracovirus	character(0)	Viruses	1.00254	2.53724	1.5347	1.03628	1.16029	0.454545	1	0.000807903	0.776232	0	2.45314	0.331597	0.274384	1.83119	0.152201	0	2.25943	1.44958	2.27638	0	2.43559	4.34091	2.06899	3.14233	2.99859	1.92288	1.37199	2.59413	1.50305	3.6426	1.88857
A_22_P10086745	1	6986434	6986493	TTAGTAAAAAGTTTGCAGGTTTTTACTTATCACACTTATTATATCGGGAATATATAACAA	NC_005964.1	gi|50058548|ref|NC_005964.1| Mycoplasma phage phiMFV1, complete genome	character(0)	Mycoplasma	NULL	phage	1.17083	3.67669	2.50585	1.03628	1.16029	0.545455	0.909091	0.000863947	0.776232	0	0	2.40162	3.14837	2.90156	1.27687	0.902714	1.05221	1.13818	0.0576612	0	6.93551	4.58732	4.16445	3.37422	2.64814	2.71269	0	2.10935	3.29892	5.91069	4.70228
A_22_P10308374	4	4856834	4856893	CCTACTACGAAGTAAAATTCTTGCCACCTACTGGAAATGATTTAAATTTCAATGGGACGA	NC_007902.1	gi|89885981|ref|NC_007902.1| Sodalis phage phiSG1, complete genome	character(0)	Sodalis	character(0)	phage	0.402307	1.16834	0.766032	1.03628	1.16029	0.0909091	0.363636	0.000924387	0.776232	0.531615	0.558572	0.603112	0	0	0	0.611369	0.180183	1.16643	0.774094	0	2.08707	0.440845	1.62933	0.803532	0.678496	1.59623	2.02919	0.910475	0.869304	0.67384	1.13341
A_22_P10760352	8	3069815	3069869	AACGAAATCAAGTGATCTGTGAACTGCAGATCAAAAACCCTGAGTTGACGATAGA	NC_014648.1	gi|311788788|ref|NC_014648.1| Pineapple bacilliform comosus virus, complete genome	Caulimoviridae	Badnavirus	character(0)	Viruses	0.111683	0.45637	0.344687	1.03628	1.16029	0	0	0.00102097	0.776232	0	0	0	0	0.106112	0	0	0.150196	0.22832	0.630912	0.11297	0.411399	0.490662	0.311448	0.552083	0.854274	0.270454	0.220568	0.69303	0.786651	0.429501	0
A_22_P10108667	1	8832249	8832308	GTATTTCAATACTATTTTGCAAAGACTTCAATCAATGAACGTCTTATCCTAAAAGGCCGA	NC_003470.1	gi|19744944|ref|NC_003470.1| Atkinsonella hypoxylon partitivirus RNA 1, complete sequence	Partitiviridae	Betapartitivirus	character(0)	Viruses	0.0326943	1.31609	1.28339	1.03628	1.16029	0	0.454545	0.00102531	0.776232	0	0.0918471	0.265776	0.00201395	0	0	0	0	0	0	0	2.61175	0.898018	1.36035	0.0444109	3.05385	0.884056	2.03095	0.235733	0.466435	2.32256	0.568846
A_22_P10530067	6	3398353	3398412	AGTGAGGAAGTTTCTATAAATGTTGATTACAGTAGTAATTTAATGTATGTATTTGCAGCA	NC_003389.1	gi|18640086|ref|NC_003389.1| Swinepox virus, complete genome	Poxviridae	Suipoxvirus	character(0)	Viruses	0.540698	2.30681	1.76611	1.03628	1.16029	0.181818	0.727273	0.00105359	0.776232	0	0.245493	0.706581	0	0.806606	0	0	0.111349	0.542078	2.06708	1.46849	3.10973	2.72932	3.93028	0.939163	3.83303	0	2.41878	3.91647	0.258425	2.26507	1.97466
A_22_P10124118	2	864754	864813	ATCCTTAGTCTCATTGGATGAAGGGAATTTTTATCTCCGTAAATATTTATCACCACCTCC	NC_003839.2	gi|111564125|ref|NC_003839.2| Tomato ringspot virus RNA 2, complete sequence	Secoviridae	Nepovirus	character(0)	Viruses	0.606277	1.30702	0.700745	1.03628	1.16029	0.0909091	0.454545	0.00105747	0.776232	1.00663	1.09284	0.276664	0.169777	0.745908	0.554183	0.512209	0	0.671018	0.987702	0.652121	1.12924	1.53475	0.656353	1.09777	1.81102	1.92615	0.523687	1.21974	2.30274	1.10009	1.0757
A_22_P10253271	4	691013	691071	GGCTTGCTACAATGCTTTTGACAAGGCTCTTATTACTACTGAAGACACATTTGGTGTTT	NC_011550.1	gi|212681388|ref|NC_011550.1| Munia coronavirus HKU13-3514, complete genome	Coronaviridae	Deltacoronavirus	character(0)	Viruses	0.0974295	0.880775	0.783346	1.03628	1.16029	0	0.272727	0.00111644	0.776232	0	0	0.297553	0	0	0.626844	0	0	0.147326	0	0	0.941075	0.00686659	1.9463	0.10836	0.726985	1.05369	1.42111	1.00358	0.432601	0.318508	1.72946
A_22_P10833408	8	8867047	8867106	ACTTATTTGCGACTCTTCGACTTTGAGATATTCGGAGAAAACCAAGGGACAATTTCATTT	NC_004012.1	gi|21427645|ref|NC_004012.1| Garlic virus E, complete genome	Alphaflexiviridae	Allexivirus	character(0)	Viruses	0.190733	0.947081	0.756347	1.03628	1.16029	0	0.272727	0.00116221	0.776232	0.365155	0	0.626477	0.0174034	0	0	0.441349	0.647682	0	0	0	1.59061	0	1.23662	0.391317	2.15027	0.715969	1.11257	0.725904	0.270528	1.13371	1.09039
A_22_P10330495	4	6424188	6424244	CTGGAAGAGATTCTAGACAAGGAGATTTTATGAGCGACGTCGAGAAGAAATACATCG	NC_011042.1	gi|194100305|ref|NC_011042.1| Enterobacteria phage EcoDS1, complete genome	Podoviridae	T7likevirus	character(0)	Viruses	0.368693	1.21855	0.849858	1.03628	1.16029	0.0909091	0.454545	0.00117371	0.776232	0	1.24301	0	0.375233	0.682092	0	0	0.725467	0.629667	0	0.400155	2.25651	1.09013	0.692901	1.78566	0.858929	0.632846	1.91829	1.12465	0	1.26981	1.77434
A_22_P10829943	8	8640626	8640670	TTCGACATGGCCACCGGCCTGGTCGTCGAAATTTTCAACGGCGCC	NC_011756.1	gi|218457801|ref|NC_011756.1| Pseudomonas phage SN, complete genome	Myoviridae	Pbunalikevirus	character(0)	Viruses	0.0209842	0.632735	0.61175	1.03628	1.16029	0	0.0909091	0.00118233	0.776232	0	0	0.230827	0	0	0	0	0	0	0	0	1.68544	0.324458	0.870643	0.553286	0.246388	0.100947	0.339994	1.06571	1.01469	0	0.75853
A_22_P10339755	4	7110177	7110228	CTAAGATCTGCAACTGCGGACAATTCAGAAAGCACTGGTTTCAAGAATGTGC	NC_001427.1	gi|9626429|ref|NC_001427.1| Chicken anemia virus, complete genome	Circoviridae	Gyrovirus	character(0)	Viruses	0.392186	0.903665	0.511479	1.03628	1.16029	0	0.272727	0.0011871	0.776232	0.483711	0.707334	0	0.0738434	0.532451	0.00132827	0.508448	0.133545	0.897938	0.54435	0.4311	1.69073	0.924225	1.17082	0.703171	0.895554	0.199632	0.704194	0.797246	1.05958	0.6298	1.16538
A_22_P10662584	7	4678176	4678235	CCGAAGTTAAATATTGACTTCGAAGTGACAGATTTTCCTTCTTCAAGGTTAATCTTTGCC	NC_008707.1	gi|119943076|ref|NC_008707.1| Strawberry necrotic shock virus RNA 2, complete genome	Bromoviridae	Ilarvirus	character(0)	Viruses	0.161553	1.45022	1.28866	1.03628	1.16029	0	0.454545	0.00118796	0.776232	0.285043	0	0.265776	0.671331	0	0	0	0	0	0	0.554928	1.34869	0.898018	0.890409	1.09849	0	2.0752	0	2.93503	2.53461	1.1476	3.02433
A_22_P15560542	56	1184637	1184681	GAAACTCTGGTGGAGGACCGTAGCGATTCTGACGTGCAAATCGAT	AF023120.1	gi|3098133|gb|AF023120.1|AF023120 Dipylidium caninum 28S ribosomal RNA gene, partial sequence	Dipylidiidae	Dipylidium	Metazoa	Eukaryota	0.0132226	1.3569	1.34368	1.03628	1.16029	0	0.545455	0.00119144	0.776232	0	0	0	0.145449	0	0	0	0	0	0	0	0.688861	1.30925	1.5199	1.36245	0.959069	0.0525293	0.833522	2.79961	3.71672	0	1.68403
A_22_P15563101	59	204650	204709	CAAGGTGATAACGATGTCTGGTATAAGACTGCAGGAAAAGTAGACCTAAATGGATTGTAT	AB124670.1	gi|37805822|dbj|AB124670.1| Paecilomyces lilacinus genes for 18S rRNA, ITS1, 5.8S rRNA, ITS2, 28S rRNA, partial and complete sequence	Ophiocordycipitaceae	Paecilomyces	Fungi	Eukaryota	0.0261581	0.354928	0.32877	1.03628	1.16029	0	0	0.00119199	0.776232	0.101665	0	0	0	0.181413	0	0.00466177	0	0	0	0	0.853349	0.178163	0.74304	0.105355	0.241385	0.150909	0.390943	0.426492	0.566924	0.247646	0
A_22_P15563101	57	337807	337856	GAGGGATCATTACCGAGTTATACAACTCCCAAACCCACTGTGAACCTTAC	AB124670.1	gi|37805822|dbj|AB124670.1| Paecilomyces lilacinus genes for 18S rRNA, ITS1, 5.8S rRNA, ITS2, 28S rRNA, partial and complete sequence	Ophiocordycipitaceae	Paecilomyces	Fungi	Eukaryota	0.0261581	0.354928	0.32877	1.03628	1.16029	0	0	0.00119199	0.776232	0.101665	0	0	0	0.181413	0	0.00466177	0	0	0	0	0.853349	0.178163	0.74304	0.105355	0.241385	0.150909	0.390943	0.426492	0.566924	0.247646	0
A_22_P10205580	3	314682	314741	GGCAGACAGAGAATAGAATTATGCTGTTTGTTGAAGATAAAATCCTCAAGTTCAAGGTCA	NC_003056.1	gi|15150434|ref|NC_003056.1| Soybean dwarf virus, complete genome	Luteoviridae	Luteovirus	character(0)	Viruses	0.325874	1.50345	1.17757	1.03628	1.16029	0.0909091	0.454545	0.00121378	0.776232	0.434186	0.342103	0	0.465893	0.165097	0.103817	0	0.721625	0.0264879	0	1.3254	2.12955	0.420971	1.83316	1.13817	3.97327	1.6143	0.992563	0.862669	1.69487	1.1455	0.732878
A_22_P10202178	3	50460	50519	AGCACTGTCCAACTTACTTTGAGTTCTATAATTGATCTCAAACAATCCTTCTCTCAGAAA	NC_002326.1	gi|9635237|ref|NC_002326.1| Rice grassy stunt virus RNA 4, complete sequence	character(0)	Rice	character(0)	Plant viruses	0.100248	0.770136	0.669888	1.03628	1.16029	0	0.181818	0.00121651	0.776232	0	0	0.0881062	0.0178965	0.271533	0	0	0.0304279	0.694761	0	0	2.04568	0.749901	0.77902	0.386701	0.377134	0	0.569812	0.575181	0.566729	1.30531	1.11602
A_22_P10011220	1	997500	997559	TTGTAGAACAGAAGCCTACTAATCCGCACATAGGTATTACTCCTTAGTAAAGTTCTTGGT	NC_004466.2	gi|40549402|ref|NC_004466.2| Pseudomonas phage PaP3, complete genome	Podoviridae	Luz24likevirus	character(0)	Viruses	0.490586	0.882766	0.39218	1.03628	1.16029	0.0909091	0.0909091	0.00127497	0.776232	0.620328	0.0496425	0.442552	0.44899	0.480802	0.470118	0.29819	0.624545	0.634918	0.0950033	1.23136	0.967831	0.927935	1.23088	0.826686	0.681285	0.837409	0.710229	0.761531	1.00781	1.0933	0.665537
A_22_P10183937	2	5349229	5349279	TGTATTAATCGACGACGACGACAACAATAATGAGCGGTAGCGGTAAAACGG	NC_011616.1	gi|215401395|ref|NC_011616.1| Spodoptera litura nucleopolyhedrovirus II, complete genome	Baculoviridae	Alphabaculovirus	character(0)	Viruses	0.24081	0.591067	0.350257	1.03628	1.16029	0	0	0.00128465	0.776232	0.253957	0	0.14995	0.409192	0.499865	0.120646	0.50117	0	0.0977293	0.392808	0.22359	1.04419	0.402611	0.414472	0.601515	0.373054	0.177892	0.336494	0.628382	0.894217	0.790663	0.838244
A_22_P10720159	7	9412715	9412774	CCAGTAGCACATATTGAAGAAGAATACCAAGTTGTTATACAAAGCAAATACATACACCCA	NC_014097.1	gi|295441908|ref|NC_014097.1| Torque teno mini virus 1, complete genome	Anelloviridae	Betatorquevirus	character(0)	Viruses	1.06455	2.73168	1.66713	1.03628	1.16029	0.272727	1	0.00129795	0.776232	0.533402	2.72633	0.740324	0.921145	1.53909	4.1754	0	0.311639	0	0.762695	0	4.01814	3.05706	2.5977	3.41132	2.22563	3.62603	1.75674	1.61248	2.47323	3.66066	1.60946
A_22_P10455107	5	6586475	6586534	GGTAAAGTTGGACATAAAATCCCATTGTCAGATAGTATTACATCTACGAATCTTTGATCA	NC_005079.1	gi|34365535|ref|NC_005079.1| Machupo virus segment L, complete genome	Arenaviridae	Mammarenavirus	character(0)	Viruses	1.16949	2.5008	1.3313	1.03628	1.16029	0.454545	1	0.00131211	0.776232	0.609638	2.00883	1.02795	1.08079	1.71658	0	2.89575	0.985738	0.100198	2.43896	0	2.52474	1.48083	2.42361	2.89923	3.69629	1.23818	2.14346	3.40584	3.36041	1.75062	2.58553
A_22_P10878631	9	2560510	2560569	GGAGATAGCAAATGCTTACGATAACGTAAGGAATTATTACTATGTAAACACCAGGCATGA	NC_001416.1	gi|9626243|ref|NC_001416.1| Enterobacteria phage lambda, complete genome	Siphoviridae	Lambdalikevirus	character(0)	Viruses	1.63866	3.54612	1.90745	1.03628	1.16029	0.727273	0.909091	0.00133506	0.776232	2.50171	1.22285	0.308553	2.17263	2.17234	2.59736	0.68361	0.814478	2.22411	1.18004	2.14761	5.33902	0.953575	3.39045	3.13124	4.75687	3.21805	3.19658	4.9368	2.21643	1.85743	6.01086
A_22_P15557879	56	705947	705991	GTCGTTGTCGTTGCCAACGAGCATGCTCGAATCGACGAAATGTAT	EU220233.1	gi|158939839|gb|EU220233.1| Toxocara vitulorum isolate 1d internal transcribed spacer 1, partial sequence	Toxocaridae	Toxocara	Metazoa	Eukaryota	0.303948	0.747344	0.443396	1.03628	1.16029	0	0.0909091	0.00135002	0.776232	0.363849	0	0.266695	0.479174	0.99415	0.111201	0.483587	0	0	0.533544	0.111234	0.712977	0.464892	0.570769	0.824834	0.803801	0.243785	0.501856	0.897639	1.27923	1.14252	0.778485
A_22_P10840444	8	9528480	9528539	TAGAGTGTTTTAGAGAGTTAAAGTGTTAGAGAGTTTTCAGGGTTCCATAAATGACGGACA	NC_006647.1	gi|57659365|ref|NC_006647.1| Cotesia congregata bracovirus segment Circle15, complete genome	Polydnaviridae	Bracovirus	character(0)	Viruses	0.175571	0.536869	0.361298	1.03628	1.16029	0	0	0.00137647	0.776232	0.106744	0.249102	0	0.408563	0.161862	0.149468	0.725325	0	0	0	0.130218	0.452721	0.755663	0.521094	0.600243	0.661558	0	0.85578	0.365885	0.713853	0.803277	0.175482
A_22_P10854788	9	695000	695059	TGTTGTTCATATGGCTAGTAGTGGAGATATGTATGTTTGATAGTGACATATATATCAACT	NC_007735.1	gi|85813359|ref|NC_007735.1| TYLCCNV-[Y322] satellite DNA beta, complete genome	character(0)	TYLCCNV-[Y322]	character(0)	Plant viruses	0.158265	0.914872	0.756607	1.03628	1.16029	0	0.272727	0.00143555	0.776232	0.61827	0.106486	0	0	0.0501421	0	0	0	0	0.966012	0	1.27141	0.898671	1.05212	0.458651	0	0.316255	2.18194	0.286683	1.48631	1.12557	0.985988
A_22_P10544886	6	4689085	4689144	GATAATAAAGGTAGAACTATAAAAACTGGTCAATTAGGTATTGGACCTGTTGATGCTGGA	NC_003438.1	gi|19387568|ref|NC_003438.1| Spiroplasma phage 4, complete genome	Microviridae	Spiromicrovirus	character(0)	Viruses	0.17216	1.82598	1.65381	1.03628	1.16029	0.0909091	0.636364	0.00147765	0.776232	1.08326	0	0	0	0	0.810502	0	0	0	0	0	0	2.95813	3.8425	0.332588	2.49639	0.887496	1.19445	0	3.63581	2.29914	2.43923
A_22_P10725401	7	9811463	9811522	CTGAAAGGATTACATGAAATGCATATGAATAAAAGAACTAACCGCCAAGATTGGCACAGA	NC_013594.1	gi|281199644|ref|NC_013594.1| Escherichia phage D108, complete genome	Myoviridae	Mulikevirus	character(0)	Viruses	1.00679	3.09047	2.08368	1.03628	1.16029	0.454545	0.909091	0.00149909	0.776232	2.71504	1.91981	0	0	0.755097	1.09231	0.128282	0	0	2.8084	1.65575	4.85334	3.33073	5.31394	1.36068	2.35489	0	4.63661	4.50092	1.81502	2.35449	3.47456
A_22_P10050946	1	4306870	4306929	GAAATGTCATTTATCAATGTCATTTATCACATGAAAAAACCACCAGGTATCGGAGTGACA	NC_009899.1	gi|157953191|ref|NC_009899.1| Paramecium bursaria Chlorella virus AR158, complete genome	Phycodnaviridae	Chlorovirus	character(0)	Viruses	0.213465	1.14308	0.929614	1.03628	1.16029	0.0909091	0.545455	0.00160441	0.776232	0	0	1.86745	0	0	0	0	0.172869	0	0.307797	0	1.98787	1.19431	1.19253	1.02381	0	1.6447	1.99549	0.7374	1.95049	0.847279	0
A_22_P15556239	56	458407	458466	TGAGACAGGTTAGTTTTATCCTACTGTTGATTTATTTAGTTGTTGAAATAGTAATCTAAC	AB272235.1	gi|114213484|dbj|AB272235.1| Strongyloides fuelleborni fuelleborni genes for 18S rRNA, ITS1, 5.8S rRNA, ITS2, 28S rRNA, partial and complete sequence, strain: JPN (Shoudoshima)	Strongyloididae	Strongyloides	Metazoa	Eukaryota	0	0.951981	0.951981	1.03628	1.16029	0	0.363636	0.00164887	0.776232	0	0	0	0	0	0	0	0	0	0	0	1.39757	0.933381	1.3283	0.935311	0	0	0.491656	1.89177	2.57262	0	0.921172
A_22_P10745564	8	1444814	1444873	CAGCAACATGTGTTTATCTAAAGCCTAAAAGTATTGAATGCAATAATTATGAACTAATAG	NC_006150.1	gi|51556461|ref|NC_006150.1| Macacine herpesvirus 3, complete genome	Herpesviridae	Cytomegalovirus	character(0)	Viruses	1.1251	2.85175	1.72666	1.03628	1.16029	0.454545	0.909091	0.00169143	0.776232	3.50922	1.42363	0.107186	0	0	3.15179	1.46389	0.172828	0	1.75617	0.791337	2.91646	3.60586	4.13083	3.16444	3.11412	0	2.15981	3.85174	2.23406	2.43665	3.75534
A_22_P15564810	57	636375	636420	CAGATCGGGGAGGTAGTGACGAAAAATAACGGAACGTTTCTCCATG	DQ118536.1	gi|71835546|gb|DQ118536.1| Trichuris trichiura small subunit ribosomal RNA gene, partial sequence	Trichuridae	Trichuris	Metazoa	Eukaryota	0.045385	1.16468	1.1193	1.03628	1.16029	0	0.545455	0.00171135	0.776232	0	0	0	0	0	0	0	0	0.499235	0	0	3.03915	0.6752	2.0486	1.451	0.326713	0	0.402942	1.36082	2.04419	0	1.46289
A_22_P10228516	3	2170621	2170675	GCTCCTTTCGAAGTCGAAGTGGAAGAGGAAATCACAGAAGAGACTAAGTTTGATA	NC_007059.1	gi|66396040|ref|NC_007059.1| Staphylococcus phage 71, complete genome	Siphoviridae	Phietalikevirus	character(0)	Viruses	0.367915	0.985683	0.617768	1.03628	1.16029	0.0909091	0.272727	0.00174685	0.776232	0	0.677409	0	0.102447	0.632331	0.335367	1.09267	0	0.736643	0.470198	0	2.14816	1.04264	1.39874	1.18257	1.13689	0.635908	0.574524	0.581166	0.795733	0.509534	0.836639
A_22_P10515127	6	1995839	1995893	GCTTGCACTTCTTAAAGCAAATCTTCTTCTCGACGAAGTTTAGTATCGTGGGTAG	NC_008987.1	gi|124484735|ref|NC_008987.1| Hyposoter fugitivus ichnovirus segment D2, complete sequence	Polydnaviridae	Ichnovirus	character(0)	Viruses	0.0583909	1.04722	0.988826	1.03628	1.16029	0	0.454545	0.00178	0.776232	0.285043	0	0	0	0	0	0	0.357257	0	0	0	2.36134	1.59935	1.87658	0	0	1.10801	1.68248	0	0.161399	1.12737	1.60286
A_22_P10955969	9	8933508	8933555	ATCGTTTGGCTTGAAGAATTTCTTCACCAGACCAGTTTCACCACCAGT	NC_013693.1	gi|282599175|ref|NC_013693.1| Shigella phage phiSboM-AG3, complete genome	Myoviridae	Viunalikevirus	character(0)	Viruses	0.0729033	0.313507	0.240604	1.03628	1.16029	0	0	0.00183653	0.776232	0.32543	0.0688213	0	0	0.0284622	0.167661	0	0	0	0.211562	0	0.611062	0.320698	0.443354	0.34587	0.355937	0	0	0.251391	0.630483	0.221895	0.267886
A_22_P10256603	4	945381	945440	AACAGCCCTTTGTATATTACGAGCATAGTATAGTGGTAATGCTACAGATTCCAAACCTGT	NC_008370.1	gi|115315572|ref|NC_008370.1| Lactococcus phage 712, complete genome	Siphoviridae	Skunalikevirus	character(0)	Viruses	0.4568	2.27759	1.82079	1.03628	1.16029	0.0909091	0.727273	0.00195104	0.776232	0	0.461055	1.02056	0	0.393683	0	0.175297	0.341396	2.10323	0	0.529581	3.64703	0.663682	1.76325	2.87338	2.999	3.56855	0	4.29272	0	4.00526	1.24066
A_22_P10889537	9	3409644	3409703	ACATCCAGTTAGATGAAAAAGGTTTTGGACTAATAACATCTATTACAAATGTTGAACTCT	NC_008265.1	gi|110804020|ref|NC_008265.1| Clostridium phage phiSM101 chromosome, complete genome	character(0)	Clostridium	character(0)	phage	0.71186	2.20213	1.49027	1.03628	1.16029	0.272727	0.818182	0.00196148	0.776232	1.39246	0.448895	0.456903	0.21899	0.680296	1.18561	0	2.59976	0.847542	0	0	4.4723	3.12983	2.12412	2.12778	0	0.906777	2.48244	1.81035	1.76069	3.76124	1.64789
A_22_P10349128	4	7898575	7898634	AAATTACAATCAAAGAACTCCGAGCACGTCACAATTTGACACAAGAGGAGTTTGCTAAAA	NC_002185.1	gi|9634626|ref|NC_002185.1| Streptococcus phage 7201, complete genome	Siphoviridae	Sfi21dtunalikevirus	character(0)	Viruses	0.0618747	0.390707	0.328832	1.03628	1.16029	0	0	0.00198938	0.776232	0	0	0	0	0.202205	0	0.281487	0	0.0726272	0.124302	0	0.781507	0.374376	0.681093	0.202163	0.564311	0	0	0.530776	0.576972	0.586574	0
A_22_P15561346	57	41796	41855	GTTTCCCTCAGGATAGCAAAAACTTAAACGCAGTTTTATGAGGTAAAGCGAATGATTAGA	AJ271061.1	gi|6706299|emb|AJ271061.1| Mucor racemosus 18S rRNA gene, 5.8S rRNA gene, 28S rRNA gene, internal transcribed spacer 1 (ITS1) and internal transcribed spacer 2 (ITS2), strain ATCC1216B	Mucoraceae	Mucor	Fungi	Eukaryota	0	1.14362	1.14362	1.03628	1.16029	0	0.545455	0.00202924	0.776232	0	0	0	0	0	0	0	0	0	0	0	1.79194	0.490235	1.38107	0.566933	0	0	1.65403	2.4085	2.99406	0	1.29302
A_22_P10451429	5	6251260	6251319	TAAAACCTCCTTTCAACAAACAACTAGGGATTTCCTATCAGTGTTTCGTGAAGAACTCAA	NC_008003.1	gi|94717689|ref|NC_008003.1| Campoletis sonorensis ichnovirus segment V, complete genome	Polydnaviridae	Ichnovirus	character(0)	Viruses	0.660721	1.88356	1.22284	1.03628	1.16029	0.272727	0.909091	0.00205451	0.776232	0	0	1.488	1.70819	0.94959	1.57019	0.784991	0.463218	0.303749	0	0	3.40834	2.1117	1.7434	1.48339	2.50073	1.21326	0	1.69534	3.6458	1.34224	1.57492
A_22_P10409513	5	2783145	2783202	GCTTATAAAACAAAGGTTGAAAATGCCCTCCTAAAAATTGCTGAGGTCTTGGAGAAAC	NC_011808.1	gi|219504396|ref|NC_011808.1| Asparagus virus 2 RNA 1, complete genome	Bromoviridae	Ilarvirus	character(0)	Viruses	0.114639	0.579046	0.464408	1.03628	1.16029	0	0.0909091	0.00208172	0.776232	0	0	0.109029	0	0.129823	0.0915091	0.402362	0	0.0300954	0.0628178	0.43539	1.65316	0.1302	0.774429	0.499183	0.311582	0.67581	0.235907	0.401329	0.77421	0.546884	0.366815
A_22_P10755238	8	2228746	2228805	TAATGGGCTACATAAAGAAATTTCAGACTTTCCTTTCAGGAGTTTCAACTCTATACAGCC	NC_014593.1	gi|308814346|ref|NC_014593.1| Blueberry latent virus, complete genome	Amalgaviridae	Blueberry	character(0)	Plant viruses	0.49049	2.65512	2.16463	1.03628	1.16029	0.272727	0.636364	0.00210552	0.776232	0.285043	0.286234	1.33085	0	0	1.64043	0	0	1.09394	0	0.758888	4.34122	1.53923	6.97419	1.15865	0.643244	3.35482	3.48351	1.05897	3.6793	2.26944	0.703738
A_22_P10852354	9	490091	490148	CTACCAATTTCGAAACATCACAGATCAGAAAGAATCCGAAATGTTCGTCACCAAATTC	NC_000855.1	gi|9632550|ref|NC_000855.1| Viral hemorrhagic septicemia virus, complete genome	Rhabdoviridae	Novirhabdovirus	character(0)	Viruses	0.6884	2.19276	1.50436	1.03628	1.16029	0.363636	0.727273	0.00214492	0.776232	0.273906	1.91517	0.238719	1.08898	0	0	1.75438	0.193703	0	0.752483	1.35506	0.814536	2.18961	2.95384	2.7973	0.72153	2.36293	1.97305	1.05688	2.6318	5.31046	1.30847
A_22_P10020025	1	1736788	1736847	TGTAGTTAACAGAGTAACTTTAACTCATAGAGACAATGAGAAATGGGTATATGACCCAGA	NC_006259.1	gi|51949957|ref|NC_006259.1| Bovine parvovirus 2, complete genome	Parvoviridae	Copiparvovirus	character(0)	Viruses	0.370908	1.91793	1.54703	1.03628	1.16029	0.0909091	0.727273	0.00215138	0.776232	0	0	0.670564	0.46479	0	0.348956	0	0.781305	1.81437	0	0	1.3846	1.44551	0.215124	0.618462	2.73945	3.4884	4.26689	1.70008	3.18075	0	2.05802
A_22_P10605605	7	63255	63314	TCGCTACGTTCTGTAACAAGAAGCAATTAGAAATAGAGTATAATTTTGATCCAGCCCGAA	NC_008971.1	gi|124484689|ref|NC_008971.1| Hyposoter fugitivus ichnovirus segment C3, complete sequence	Polydnaviridae	Ichnovirus	character(0)	Viruses	0.22186	1.17659	0.954732	1.03628	1.16029	0.0909091	0.545455	0.00215631	0.776232	0	0.206234	0.068302	0	0	0	0	1.76522	0	0	0.40071	1.70022	0	2.57893	1.19703	2.03586	0.680132	1.3423	0	1.0905	0.66814	1.64941
A_22_P10615466	7	981576	981635	GCGAAACTGCAGAATTTTACTAGCAAGCAGTTACTTAGTGCTAGTCTATCTCAAACACTG	NC_007145.2	gi|117676329|ref|NC_007145.2| Burkholderia prophage phi52237, complete genome	Myoviridae	P2likevirus	character(0)	Viruses	0.787681	2.40326	1.61557	1.03628	1.16029	0.363636	0.818182	0.00215965	0.776232	0	0	0.292788	0	2.15937	2.72839	2.24851	0.163943	0	1.07149	0	3.63567	0.898018	4.0243	2.88304	2.21945	0	2.54415	3.78713	1.26306	2.90866	2.27232
A_22_P10657853	7	4294375	4294434	CGCCAATTGTGTCAGAAACTTAGAAGAGTTAACTACGGTATTCATAAAATACGTAAACGG	NC_003310.1	gi|17974913|ref|NC_003310.1| Monkeypox virus Zaire-96-I-16, complete genome	Poxviridae	Orthopoxvirus	character(0)	Viruses	0.558871	1.58628	1.02741	1.03628	1.16029	0.272727	0.727273	0.00217481	0.776232	1.03914	0	0	1.01661	0.629883	0.706109	0.312294	1.10404	1.33951	0	0	2.0546	0.651513	2.24896	0.396514	0	1.7262	2.60018	2.22294	1.2179	1.88168	2.44863
A_22_P10086726	1	6980620	6980679	CATGGCATTAAGATTAATGGAACATGAAGATTCAACATTAGGAATTGACGGAATTGAGCA	NC_005964.1	gi|50058548|ref|NC_005964.1| Mycoplasma phage phiMFV1, complete genome	character(0)	Mycoplasma	NULL	phage	0.656944	2.14475	1.48781	1.03628	1.16029	0.272727	0.727273	0.00224203	0.776232	0	2.12524	0.0251256	0	1.85111	0.342723	0.939729	0	0.306936	1.1334	0.502124	3.49753	2.23733	2.64657	2.10152	2.66901	1.12258	0.499816	2.21779	2.03524	4.5649	0
A_22_P10125827	2	991551	991610	TCCTCAGGCATACCAGATGATAAATAGAGATATTGGCCAACTACCTTTAGATATAGATGA	NC_001925.1	gi|9630656|ref|NC_001925.1| Bunyamwera virus L segment, complete sequence	Bunyaviridae	Orthobunyavirus	character(0)	Viruses	0.486854	1.82256	1.3357	1.03628	1.16029	0.272727	0.727273	0.0022527	0.776232	0.807014	0	0	1.83171	0	1.20626	0	0	0.0804226	0	1.42999	2.39353	3.43082	1.96781	3.35549	2.27423	1.83382	0.488981	0	0.217285	2.12388	1.96227
A_22_P10531956	6	3575507	3575563	GGAGGAAGTTTTAACACCTGACCAGCGTGTTTCATTTATGGAATTCCTAGGATTTTT	NC_007605.1	gi|82503188|ref|NC_007605.1| Human herpesvirus 4 type 1, complete genome	Herpesviridae	Lymphocryptovirus	character(0)	Viruses	0.149675	0.770318	0.620642	1.03628	1.16029	0	0.181818	0.00225355	0.776232	0	0	0.318296	0	0.411441	0	0	0	0	0.399559	0.517132	2.02451	0.317196	0.815992	0.488386	0.835454	0.303158	0.928621	1.35086	0.977486	0.348304	0.0835252
A_22_P10034906	1	3058799	3058858	TTTATCGGAAATGTAAAAGATATAGACGGAAGTAACGAAAGATACTAAGTCGGCGCACTG	NC_007055.1	gi|66395729|ref|NC_007055.1| Staphylococcus phage 37, complete genome	Siphoviridae	Phietalikevirus	character(0)	Viruses	0.503323	2.30666	1.80334	1.03628	1.16029	0.272727	0.818182	0.00226433	0.776232	0	1.6931	0	0.0368542	0	1.85953	0.65751	0	1.28956	0	0	1.62522	0	3.31455	2.44212	1.22714	2.7167	1.93733	5.44043	2.91956	3.7502	0
A_22_P10126497	2	1039677	1039736	ATTACATCATAAAGTGCAGGAGAAGATTTTCGAATGTTTGAAATTGCCTCCAGGATTTGT	NC_003568.1	gi|20143442|ref|NC_003568.1| Elm mottle virus RNA 2, complete sequence	Bromoviridae	Ilarvirus	character(0)	Viruses	0.206123	0.50536	0.299238	1.03628	1.16029	0	0	0.00226656	0.776232	0.0519944	0.133268	0	0	0.320483	0	0.596938	0	0.207205	0.668139	0.289322	0.0637418	0.626161	0.400526	0.652985	0.456353	0.793005	0.367532	0.585885	0.485901	0.508523	0.618352
A_22_P10456880	5	6743337	6743391	CAAAACCATTTCATCCACGTATCGTCGCCAAATTCGTATTGTTTCAACAAAGGCT	NC_005906.1	gi|48843625|ref|NC_005906.1| Neodiprion lecontii NPV, complete genome	Baculoviridae	Gammabaculovirus	character(0)	Viruses	0.0356241	0.46624	0.430616	1.03628	1.16029	0	0.0909091	0.00227852	0.776232	0	0.216679	0	0.175186	0	0	0	0	0	0	0	1.3212	0.529281	0.620072	0.661734	0.0261976	0.364818	0.870363	0.246136	0.159631	0.329208	0
A_22_P11044359	10	5841024	5841083	CCATGGAACTGTGTGTAACTGATAAGAAGAATGACACTTCCAATAGTTATTCTGTTGACG	NC_015282.1	gi|326782497|ref|NC_015282.1| Synechococcus phage S-SM1, complete genome	Myoviridae	Synechococcus	character(0)	phage	0.204986	1.08155	0.876564	1.03628	1.16029	0.0909091	0.545455	0.00230574	0.776232	0	0	0	0	0	0	1.4097	0.141262	0.474152	0.229732	0	1.77385	0.427313	1.33567	0	0	0.562518	2.0904	2.22264	1.11072	1.17341	1.20051
A_22_P10966856	9	9862731	9862790	CTCGTGGTCAATACAACATGTCCATTATACCAACGTAAGATTCTGATACTAACGCGATTT	NC_015211.1	gi|326425105|ref|NC_015211.1| Chaetoceros lorenzianus DNA Virus, complete genome	character(0)	Chaetoceros	Algae virus	Plant viruses	0.327151	1.92947	1.60231	1.03628	1.16029	0.181818	0.636364	0.00230594	0.776232	0	1.96788	0	0	0	0.3171	1.31367	0	0	0	0	4.37655	0.898018	0	0	0.931645	2.03971	1.79458	2.80259	3.6135	3.08926	1.67826
A_22_P10354376	4	8346535	8346583	GTGGTGCAAAACCAAAAAACGGAGTGCAACAAAAAGGTAGTGTCACTCG	NC_005069.1	gi|33770508|ref|NC_005069.1| Yersinia phage PY54, complete genome	Siphoviridae	Yersinia	character(0)	phage	0.39881	1.29306	0.894253	1.03628	1.16029	0.181818	0.545455	0.00234149	0.776232	0	1.2686	0	0	0	0.425358	0.455192	0	0.142738	0.753678	1.34134	2.74991	1.2801	1.89224	1.15739	0	0.701219	1.4495	0.649445	1.96845	1.58668	0.788737
A_22_P10410950	5	2905936	2905995	ACCACAGAATATAAGAACTACAAAAAAGTAACCGTAGAGTTTCAACATAACAACTCAGGA	AC_000005.1	gi|56160436|ref|AC_000005.1| Human adenovirus A	Adenoviridae	Mastadenovirus	character(0)	Viruses	1.29593	3.37698	2.08105	1.03628	1.16029	0.545455	0.909091	0.00239582	0.776232	1.89089	1.26828	0	3.69115	2.49397	1.31216	0.330534	0	1.52094	0.719111	1.02821	0.769023	2.57829	3.56059	3.02678	2.1774	4.48985	1.84251	4.08009	3.50014	3.32165	7.80046
A_22_P10050933	1	4304932	4304991	GTTGCGAAAGGATTAAAAGGATTTGCAGAGGAAAATGAAGAATTGCGAAAAATGTATCCT	NC_009899.1	gi|157953191|ref|NC_009899.1| Paramecium bursaria Chlorella virus AR158, complete genome	Phycodnaviridae	Chlorovirus	character(0)	Viruses	0.309336	0.77903	0.469694	1.03628	1.16029	0	0.181818	0.00241064	0.776232	0	0.667029	0	0.479274	0.112472	0.555769	0.709245	0.0266873	0	0	0.852223	1.17922	0.165012	1.38142	0.801087	0.595545	0.744614	1.05089	0.570185	0.896003	0.822613	0.362745
A_22_P10093269	1	7641058	7641117	ACTCCGGTTGAGTTTATTGTTAGAACTGATAATAAAACTATGGAACATTTTCTAACCTCT	NC_010738.1	gi|189009869|ref|NC_010738.1| Eupatorium vein clearing virus, complete genome	Caulimoviridae	Caulimovirus	character(0)	Viruses	0.269436	1.58771	1.31828	1.03628	1.16029	0	0.636364	0.00241593	0.776232	0.574115	1.0248	0.553024	0	0	0.0756746	0	0.583963	0.152228	0	0	2.39406	0	2.91143	2.23363	0.559974	0	1.89835	1.92212	2.45588	3.08941	0
A_22_P10706959	7	8295041	8295093	CAGCCTTCTGTTCAGTCGTTATATCGCCAACATTGTAATAGCGGTTCGATTTC	NC_009333.1	gi|139472801|ref|NC_009333.1| Human herpesvirus 8, complete genome	Herpesviridae	Rhadinovirus	character(0)	Viruses	0.111828	0.484582	0.372754	1.03628	1.16029	0	0	0.0024181	0.776232	0	0	0.456718	0	0.242744	0	0	0	0	0	0.530645	0.963052	0.372449	0	0.878456	0.524211	0	0.751306	0.366486	0.700882	0.279096	0.494463
A_22_P11015180	10	3823855	3823914	AACCTTCACAACAAGACTTTTGTCATCAACCAGGGTTCCAAATTACAACCTTATAGTGAT	NC_002640.1	gi|12084822|ref|NC_002640.1| Dengue virus 4, complete genome	Flaviviridae	Flavivirus	character(0)	Viruses	0.265337	0.535503	0.270166	1.03628	1.16029	0	0	0.00248633	0.776232	0	0.499023	0	0.354092	0.492337	0.0957528	0.214733	0	0.274065	0.553405	0.4353	0.32169	0.670774	0.375924	0.838762	0.506002	0.389705	0.794062	0.517856	0.424846	0.681662	0.369254
A_22_P10008321	1	772135	772194	AGAAGACTATTTCTGGAGCATTAGAAATTAACAGTCCGTCTAAAGTGATGATTCCAGTCG	NC_007457.1	gi|77020191|ref|NC_007457.1| Bacillus phage Cherry, complete genome	character(0)	Bacillus	NULL	phage	0.25191	1.24582	0.993912	1.03628	1.16029	0.0909091	0.454545	0.00253607	0.776232	0	1.1244	0	0	0.871849	0.774765	0	0	0	0	0	1.55524	2.12585	0.723735	2.06722	0	0	0.824318	1.9047	0.764372	0.995915	2.74269
A_22_P10837699	8	9240675	9240719	GTTTGTCTTTCGCCCTACCTTTCTTCGGTTTGGGTTCCGATGTCG	NC_006273.2	gi|155573622|ref|NC_006273.2| Human herpesvirus 5, complete genome	Herpesviridae	Cytomegalovirus	character(0)	Viruses	0.454027	1.12426	0.670236	1.03628	1.16029	0.181818	0.454545	0.00256708	0.776232	0	0	1.10847	1.12011	0.846638	0.580583	0.448168	0	0.440384	0.351677	0.0982712	1.91288	1.15187	0.924792	1.35791	0.441037	0.489011	0.375647	1.56379	1.99313	0.976101	1.18073
A_22_P10200679	2	6664722	6664772	AACTTGGTCTAGTGACTGGATCAGACATCAGAAAACGTAAGCCCATTGACT	NC_001959.2	gi|106060735|ref|NC_001959.2| Norwalk virus, complete genome	Caliciviridae	Norovirus	character(0)	Viruses	0.122899	0.51365	0.390752	1.03628	1.16029	0	0	0.00257778	0.776232	0.372472	0.368471	0	0	0	0	0.610941	0	0	0	0	0.937522	0.331772	0.451548	0.131938	0.799513	0.566404	0.137325	0.573161	0.69185	0	1.02912
A_22_P10787561	8	5245909	5245968	ACATGAATTTGTAATACCCAGGATGTTATCTAGTATTATATCTTATTCAAACGCAGACAA	NC_002520.1	gi|9964314|ref|NC_002520.1| Amsacta moorei entomopoxvirus 'L', complete genome	Poxviridae	Betaentomopoxvirus	character(0)	Viruses	0.303507	2.55732	2.25381	1.03628	1.16029	0.181818	0.818182	0.00264883	0.776232	0.285043	1.36766	0	0.00201395	0	0	1.1573	0.52656	0	0	0	2.28443	8.35938	1.47247	2.96698	2.16067	2.36443	3.26653	1.62572	2.42408	0.553946	0.651881
A_22_P10028000	1	2450732	2450791	AATGCATTACTCAAAACTGGAATCTCCCCAGTAGTTTAATAAAAAACCGGTTGAACATGA	NC_009489.1	gi|148283122|ref|NC_009489.1| Mapuera virus, complete genome	Paramyxoviridae	Rubulavirus	character(0)	Viruses	0.546725	1.16071	0.613986	1.03628	1.16029	0.0909091	0.636364	0.00267279	0.776232	0.981157	1.4154	0.2773	0.32542	0.219411	0.433161	0.792449	0.168495	0.268704	0.953972	0.178502	1.97503	1.25118	1.24293	0	1.42412	0.889911	1.46305	1.26633	1.39395	1.04025	0.82106
A_22_P10793810	8	5865018	5865077	CGACTCAACATAAACAATTCTAGAGGAGACGACCTACTATCAAATTCGGATCGTAAATCT	NC_003663.2	gi|30844336|ref|NC_003663.2| Cowpox virus, complete genome	Poxviridae	Orthopoxvirus	character(0)	Viruses	0.649561	1.92611	1.27655	1.03628	1.16029	0.272727	0.818182	0.00268503	0.776232	1.6004	2.27067	1.79796	0.207547	0	0	0	0.393222	0	0	0.87538	2.21495	1.91577	4.10441	0	0.797494	2.45259	2.3185	1.27421	2.36185	2.06925	1.67822
A_22_P11941507	21	2598474	2598533	CCAGCAATAATGAATTGTTTCGTTAATCCATTTACCAACTTTTCAATGGATTCTGTCCCA	NC_007530.2	gi|50196905|ref|NC_007530.2| Bacillus anthracis str. 'Ames Ancestor', complete genome	Bacillaceae	Bacillus	character(0)	Bacteria	0.251191	1.79148	1.54029	1.03628	1.16029	0.0909091	0.636364	0.00272385	0.776232	0	0.0918471	1.40319	0.00201395	0.131366	0.551783	0	0	0	0	0.582904	2.70138	1.47623	3.17554	0.0444109	0	1.95189	0	1.1401	4.49331	2.2172	2.50622
A_22_P10198409	2	6485251	6485303	AGCGTCAGTATTAAGCGGGGGAGAATTAGATCGATGGGAAAAAATTCGGTTAA	NC_001802.1	gi|9629357|ref|NC_001802.1| Human immunodeficiency virus 1, complete genome	Retroviridae	Lentivirus	character(0)	Viruses	2.2103	3.79404	1.58374	1.03628	1.16029	0.727273	1	0.00281169	0.776232	2.65556	1.67608	3.63898	2.54578	4.73001	3.51737	2.33975	2.29527	0.0815392	0.73932	0.09363	4.96493	3.2963	4.30786	3.68988	4.21457	3.24265	3.03526	3.88794	3.96298	3.50712	3.62496
A_22_P10242862	3	3313386	3313441	CTCTTTTTGAGGACCATTGTCCTTGTGCTTCTTTTTAGGAACTATCACACCATTGT	NC_010247.1	gi|164682561|ref|NC_010247.1| Amapari virus segment S, complete sequence	Arenaviridae	Mammarenavirus	character(0)	Viruses	0.0701149	0.350326	0.280211	1.03628	1.16029	0	0	0.002833	0.776232	0	0	0	0	0.35125	0	0.420014	0	0	0	0	0	0.485738	0.275413	0.404003	0	0.553217	0.778168	0.140562	0.333313	0.27156	0.611616
A_22_P10555054	6	5532403	5532462	TTTCTATATCCATATCGGATGTAGATGTAGATGTAGATGTAGATAATTGACTGATTCCCA	NC_008291.1	gi|113195177|ref|NC_008291.1| Taterapox virus, complete genome	Poxviridae	Orthopoxvirus	character(0)	Viruses	0.00684679	0.173812	0.166965	1.03628	1.16029	0	0	0.00283842	0.776232	0	0	0	0	0	0	0	0.0753147	0	0	0	0	0.446048	0.24466	0.0444469	0.238231	0.317329	0.269436	0	0.296652	0.0551245	0
A_22_P10560717	6	6094577	6094634	GCAATTTTTAACTCAACCTTTGAGCCACCTTTTAAGAGTCATTGCCTTGATGCTCATT	NC_006639.1	gi|57753410|ref|NC_006639.1| Cotesia congregata virus segment Circle7, complete sequence	Polydnaviridae	Bracovirus	character(0)	Viruses	0.199886	0.599828	0.399942	1.03628	1.16029	0	0.0909091	0.00287119	0.776232	0	0.182275	0.253799	0	0.309379	0.400596	0.154635	0	0.168054	0.730012	0	1.24584	0.284681	0.90182	0.617957	0.0841948	0.812021	0.506562	0.866383	0.563248	0.62499	0.0904076
A_22_P15556225	56	456817	456876	CTGTTATTAGTGCAGATCTTGGTGATAGTAGCAAATACACAAGTGAGAATCTTGTGGACC	AB272235.1	gi|114213484|dbj|AB272235.1| Strongyloides fuelleborni fuelleborni genes for 18S rRNA, ITS1, 5.8S rRNA, ITS2, 28S rRNA, partial and complete sequence, strain: JPN (Shoudoshima)	Strongyloididae	Strongyloides	Metazoa	Eukaryota	0.406292	1.43567	1.02938	1.03628	1.16029	0.181818	0.545455	0.00289168	0.776232	0	0	0	0.626982	0	0.602285	0.249518	0	1.65487	1.33555	0	3.42658	0.683397	2.28118	1.22223	0.600743	0.319687	0.964268	1.5036	1.86231	0.921532	2.00685
A_22_P15560548	56	1184978	1185022	ATGAACCAAACGCCCGGTTAAGGTGCCTAACACTGACGCTCATGA	AF023120.1	gi|3098133|gb|AF023120.1|AF023120 Dipylidium caninum 28S ribosomal RNA gene, partial sequence	Dipylidiidae	Dipylidium	Metazoa	Eukaryota	0.248769	0.778312	0.529543	1.03628	1.16029	0	0.181818	0.00289504	0.776232	0	0	0.340778	0.295036	0.355642	0.311959	0.499354	0	0.535219	0.0931155	0.305355	1.9742	0.499022	1.2369	0.580152	0.776866	0.351573	0.262396	0.787	0.927219	0.305028	0.861075
A_22_P10506133	6	1231837	1231896	TCTGACTCAACAATTAGATTCCATTAACAGACAAAAACGAAAAATTGCTGCAAATAGCCA	NC_003083.1	gi|15320657|ref|NC_003083.1| Epiphyas postvittana NPV, complete genome	Baculoviridae	Alphabaculovirus	character(0)	Viruses	0.558119	1.90632	1.3482	1.03628	1.16029	0.272727	0.636364	0.00292866	0.776232	0	0.601293	2.76783	0	1.12224	1.64795	0	0	0	0	0	1.37627	3.39405	1.11791	3.56884	0.931819	3.41758	1.85156	1.12451	2.24452	0.376741	1.56572
A_22_P10830644	8	8682638	8682697	ATGATTATCGACGACGACAACATTCTTGGTGATGATAATATTCTTGGTGATGACGAATCA	NC_011756.1	gi|218457801|ref|NC_011756.1| Pseudomonas phage SN, complete genome	Myoviridae	Pbunalikevirus	character(0)	Viruses	0.34625	0.749474	0.403224	1.03628	1.16029	0	0.181818	0.0029322	0.776232	0.419115	0.178744	0.0704453	0.337722	0.885636	0.111014	0.630073	0	0.35567	0.505371	0.31496	1.43526	0.443771	0.724214	0.840191	0.607339	0.332257	0.440393	0.591414	1.22765	0.954426	0.647297
A_22_P10348736	4	7872363	7872422	GAATTCTCAGTGCCGAATAGTATCTTTTCTTGCATTGGTCCTAAGTATGCTTATGCTTCT	NC_002251.1	gi|9635147|ref|NC_002251.1| Northern cereal mosaic virus, complete genome	Rhabdoviridae	Cytorhabdovirus	character(0)	Viruses	0.139404	0.578288	0.438883	1.03628	1.16029	0	0.0909091	0.00298316	0.776232	0	0	0.295346	0.348546	0.119027	0	0.770528	0	0	0	0	0.746637	0.110504	0.88003	0.713607	1.22785	0	0	0.669455	0.483541	0.811014	0.718521
A_22_P10233976	3	2667087	2667146	TCAGAATGTTTTTTACAAGAGTATCCATCTAATGATTTAACACATATTTCTGCAGTGACA	NC_008303.1	gi|113200760|ref|NC_008303.1| Capsicum chlorosis virus segment M, complete sequence	Bunyaviridae	Tospovirus	character(0)	Viruses	0.306534	1.51733	1.21079	1.03628	1.16029	0.181818	0.545455	0.00298595	0.776232	0	0	1.22648	0	0	0.762345	1.2973	0	0	0	0.0857457	2.02035	1.50629	0.989398	0	1.51457	1.90307	0.992794	2.94767	0.466435	3.8224	0.527617
A_22_P10439516	5	5224133	5224192	TTCTTAATGTTGATGGAACGTTTACTGTGAGTATCTTACATGCTGCAATAACTACACGCC	NC_002701.1	gi|13487887|ref|NC_002701.1| Eimeria brunetti RNA virus 1, complete genome	Totiviridae	Eimeria	Fungal viruses	Plant viruses	0.33974	1.54734	1.2076	1.03628	1.16029	0.0909091	0.636364	0.00302405	0.776232	0.58138	0.82569	0	0	1.40966	0	0	0	0.920409	0	0	3.01219	1.54807	0	0.202147	2.97538	2.72515	0	1.79713	1.02643	1.72302	2.01116
A_22_P10041948	1	3584606	3584651	AATACCACGTCGGACGAACCCAAACGTTTAATGCTACGGTTGAGAC	NC_008349.1	gi|114680053|ref|NC_008349.1| Plutella xylostella multiple nucleopolyhedrovirus, complete genome	Baculoviridae	Plutella	NULL	Insect viruses	0.323404	0.941472	0.618069	1.03628	1.16029	0	0.272727	0.00303225	0.776232	0.157741	0.306237	0.220978	0.615056	0.842071	0.015885	0.359546	0	0.0501034	0.110842	0.878983	1.9716	0.345062	1.75994	1.03146	1.35041	0.800678	0.312767	0.66628	1.116	0.530955	0.471049
A_22_P10135346	2	1699160	1699219	AAACTTTCGAACTTTTTGCCCTTGTAAAGAATAATAAATCCTTTTAGCGAACCAGCAAGT	NC_008897.1	gi|124378169|ref|NC_008897.1| Glypta fumiferanae ichnovirus segment B57, complete sequence	Polydnaviridae	Ichnovirus	character(0)	Viruses	0.536581	1.27829	0.741705	1.03628	1.16029	0.272727	0.454545	0.00303857	0.776232	0.560935	0	1.28018	0.49432	1.11547	0	1.53022	0	0	0.750353	0.170913	1.96063	1.01457	2.07238	1.81411	0.017211	1.15829	1.07592	1.00919	1.4563	1.14842	1.33414
A_22_P10507587	6	1363130	1363189	CCAATACCAACTCAGACAAATACAGATTCATATTTAACTCTGTATGTTACCGGTCAGGTC	NC_004442.1	gi|27151463|ref|NC_004442.1| Canine minute virus, complete genome	Parvoviridae	Bocaparvovirus	character(0)	Viruses	0.17348	0.647789	0.47431	1.03628	1.16029	0	0.0909091	0.00308307	0.776232	0.272739	0.226205	0.45848	0.805454	0	0	0.0557472	0	0	0.0896519	0	0.950309	0.09852	0.402838	0.355424	0.720816	0.555069	0.766038	1.45893	0.731944	1.08579	0
A_22_P10795167	8	5983031	5983090	AATAGGAATGTGTATACAGGCTAAAGATTTCTATTCCAAAAGAACTGACTGCAGTGTCCA	NC_003663.2	gi|30844336|ref|NC_003663.2| Cowpox virus, complete genome	Poxviridae	Orthopoxvirus	character(0)	Viruses	0.271379	1.20523	0.933853	1.03628	1.16029	0.0909091	0.363636	0.00310432	0.776232	0	1.16111	0	0	0.798643	0	0	0.978325	0	0.0470879	0	0.957234	0	0.983955	1.47301	1.88341	1.08749	1.06663	0.41688	0.341211	2.99226	2.05547
A_22_P10202607	3	85222	85281	GTCTAATGCATCTGCAAAACACTGGTTACAATCCCCATTACAAATATGCATCAATTCCAT	NC_002361.1	gi|9635461|ref|NC_002361.1| Columbid circovirus, complete genome	Circoviridae	Circovirus	character(0)	Viruses	0.158561	0.350469	0.191907	1.03628	1.16029	0	0	0.00311908	0.776232	0.204961	0	0	0	0.0826374	0	0.219021	0.216544	0.410035	0.4294	0.181576	0.54809	0.397914	0.321508	0.414717	0.595289	0.288962	0.306474	0.174182	0.188984	0.363212	0.255824
A_22_P10092682	1	7592472	7592531	GTTACCATTGTTAAGATATTTATATGAAGACTGCTCATTAAAGCAGATATTAATGGAGGG	NC_010663.1	gi|187764195|ref|NC_010663.1| Heliothis armigera cypovirus 5 segment 9, complete sequence	Reoviridae	Cypovirus	character(0)	Viruses	0.199401	1.23195	1.03255	1.03628	1.16029	0.181818	0.454545	0.00314747	0.776232	1.14607	0	1.04735	0	0	0	0	0	0	0	0	1.3846	0.898018	1.07288	0.0444109	0.017211	2.67635	1.26233	2.70908	0.592034	0.553946	2.34065
A_22_P10248064	4	295302	295361	TGTTACATCTCCTTTTTGTCCTAAAACTTTCTGAGAGATAATCTTCTAAAGATACTCTCT	NC_005832.1	gi|45686008|ref|NC_005832.1| Ambystoma tigrinum virus, complete genome	Iridoviridae	Ranavirus	character(0)	Viruses	0.0522084	1.30823	1.25602	1.03628	1.16029	0	0.545455	0.00316598	0.776232	0.285043	0.0918471	0	0.00201395	0	0	0	0	0.195389	0	0	3.54748	0.0980129	1.74105	2.13603	0	0	0	1.56082	2.44979	0.803124	2.05421
A_22_P10348664	4	7866518	7866577	AAGTTATTCATCTTCTAATCCGAGAGCAAACATAGATATGTCATTTGATATCTATACTGA	NC_000936.1	gi|9633605|ref|NC_000936.1| Periplaneta fuliginosa densovirus, complete genome	Parvoviridae	Ambidensovirus	character(0)	Viruses	0.586006	2.50321	1.9172	1.03628	1.16029	0.272727	0.727273	0.00320085	0.776232	0.833551	0	1.33127	0	0	0	2.83001	0	1.45123	0	0	3.33072	5.89259	2.14259	3.36247	0.212638	3.72072	0	1.79803	2.72869	3.73566	0.611215
A_22_P11003198	10	2938825	2938884	CAAAAACATATAATGCGCTTGCGATTTTTATATATCATCAACTTTGAAAGGTGTTTTACA	NC_000852.5	gi|340025671|ref|NC_000852.5| Paramecium bursaria Chlorella virus 1, complete genome	Phycodnaviridae	Chlorovirus	character(0)	Viruses	0.248141	1.39599	1.14785	1.03628	1.16029	0	0.636364	0.00321015	0.776232	0	0.0918471	1.00696	0	0.0489584	0	0	0	0.837601	0.744188	0	1.45156	2.83133	0.576448	3.09441	0	0	1.89455	1.17856	0.466435	2.55497	1.30764
A_22_P10074117	1	6050706	6050757	GTAATGCCTTGCACGATATACATTATGCGAAATCACGTATCCGCCGGATCTG	NC_007189.1	gi|70727678|ref|NC_007189.1| Stenotrophomonas phage phiSMA9, complete genome	character(0)	Stenotrophomonas	character(0)	phage	0.0246116	0.727892	0.70328	1.03628	1.16029	0	0.181818	0.00324164	0.776232	0	0	0	0.20362	0.0671074	0	0	0	0	0	0	0.921535	0	0.720127	0.794497	0	0.775013	1.37086	0.227264	0.958248	0	2.23927
A_22_P10114908	2	108207	108254	TTGCTGGATCTGCCGCAGCGTTTCATCAAAGTTTTCCAAGTCAATGAA	NC_001876.1	gi|9630091|ref|NC_001876.1| Bovine adenovirus B, complete genome	Adenoviridae	Mastadenovirus	character(0)	Viruses	0.00158533	0.198535	0.19695	1.03628	1.16029	0	0	0.00328017	0.776232	0	0	0.0174386	0	0	0	0	0	0	0	0	0.667454	0	0.279283	0.146349	0.10108	0.12132	0.25052	0.245747	0.320945	0	0.05119
A_22_P10526932	6	3116646	3116705	CGTAGACGAATGTATTCTCTAGGGCCGGAAGTTTAATTCCGAATAACGCCATAAAAATAG	NC_001266.1	gi|9633809|ref|NC_001266.1| Rabbit fibroma virus, complete genome	Poxviridae	Leporipoxvirus	character(0)	Viruses	0.11724	0.676289	0.559048	1.03628	1.16029	0	0.272727	0.00332204	0.776232	0.635182	0	0	0.303492	0	0	0	0	0	0.0625729	0.288393	1.34381	0	0.416189	0.280997	1.26801	0.61807	0	0.786685	1.54776	0.857537	0.320122
A_22_P10233069	3	2587670	2587714	GTAAAAGGCGTTGCGCAACCGCAAACACGCCCACTTGCACTTCAT	NC_008035.3	gi|154551150|ref|NC_008035.3| Antheraea pernyi nucleopolyhedrovirus, complete genome	Baculoviridae	Alphabaculovirus	character(0)	Viruses	0.0806666	0.376657	0.29599	1.03628	1.16029	0	0	0.00335825	0.776232	0	0	0	0.176671	0.162719	0.0246841	0.0171334	0	0.132624	0.078807	0.294694	1.08008	0.177886	0.472813	0.217928	0.307527	0.0641345	0.123237	0.399954	0.598441	0.231531	0.469694
A_22_P10230816	3	2383636	2383695	TATTGCAGACTTCGCGTTATATCTCGATGGCAAACTGATTGAAGTTATCGACATTAAAGG	NC_007065.1	gi|66394670|ref|NC_007065.1| Staphylococcus phage X2, complete genome	Siphoviridae	Phietalikevirus	character(0)	Viruses	0.0430501	0.928984	0.885934	1.03628	1.16029	0	0.363636	0.00337703	0.776232	0	0	0	0.0419808	0	0	0.43157	0	0	0	0	2.52297	0.281486	1.25876	0.0753718	2.21209	1.13196	0.993412	0	0.530443	0	1.21233
A_22_P10256362	4	918010	918060	CTATCCTTAATTGGCGATTTAACGGCCGTATCGTTCGTTTGCGAGTTAGAG	NC_008370.1	gi|115315572|ref|NC_008370.1| Lactococcus phage 712, complete genome	Siphoviridae	Skunalikevirus	character(0)	Viruses	0.115386	0.56704	0.451654	1.03628	1.16029	0	0	0.00338501	0.776232	0.285043	0.0918471	0.265776	0.00201395	0	0	0	0	0.624562	0	0	0.956626	0.898018	0.868038	0.928619	0	0	0	0.194616	0.944334	0.553946	0.893242
A_22_P10907908	9	5131597	5131656	AGAACTATGGAAGAATATAATTGTTTATACAAACAATTTCAAATGTATCAAAATAAACCA	NC_014649.1	gi|311977355|ref|NC_014649.1| Acanthamoeba polyphaga mimivirus, complete genome	Mimiviridae	Mimivirus	character(0)	Viruses	1.36888	2.88923	1.52036	1.03628	1.16029	0.454545	1	0.00341787	0.776232	2.5725	2.8376	3.46914	0.00201395	1.42504	0.727892	2.76885	0	0	0.288181	0.966415	5.21952	1.84833	2.7439	2.6995	2.78104	2.82299	2.92682	2.54178	1.37112	3.97959	2.84694
A_22_P10477267	5	8403403	8403462	AAATTCGCTCAATACTGGTCTAACTTGAACCAATCTATCCTGAGTAAAGCCCAAGATAAA	NC_007920.1	gi|90403572|ref|NC_007920.1| Gremmeniella abietina type B RNA virus XL1, complete genome	Endornaviridae	Endornavirus	character(0)	Viruses	0.0964202	0.964382	0.867962	1.03628	1.16029	0	0.454545	0.00344156	0.776232	0.81531	0.245312	0	0	0	0	0	0	0	0	0	1.35803	2.49441	1.67768	0.767382	1.72046	0.959607	0	0	0.234262	1.39636	0
A_22_P10358791	4	8644399	8644448	GTGATGAGCACTCTATTCCTAGACCTAGAAACCTACTGCGAGGTGCCTAT	NC_005809.1	gi|45429984|ref|NC_005809.1| Bordetella phage BIP-1, complete genome	character(0)	Bordetella	NULL	phage	0	0.522487	0.522487	1.03628	1.16029	0	0.0909091	0.00347736	0.776232	0	0	0	0	0	0	0	0	0	0	0	1.75575	0.0427605	0.201156	0.144961	0.724608	0.390995	0.821705	0.747434	0.729177	0.188811	0
A_22_P10789735	8	5533888	5533947	CAACACCATGGGTAATGTTTTCTTCCTACTTTTATTCAGTCTCACACATTTTCCACTAGC	NC_001488.1	gi|9626726|ref|NC_001488.1| Human T-lymphotropic virus 2, complete genome	Retroviridae	Deltaretrovirus	character(0)	Viruses	0.157589	0.645293	0.487704	1.03628	1.16029	0	0.0909091	0.00349802	0.776232	0	0	0.742787	0	0.175714	0	0	0	0	0.0969728	0.71801	1.52471	0.831941	0.7061	0.896524	0.677867	0.409113	0.496793	0.3555	0.0534513	0.0441301	1.1021
A_22_P10753358	8	2059424	2059483	CATCGTTCTGTTCGTTTGGAAACCACCAGGAAAGTTCTAGAACAGAATAAAGTTTCAATA	NC_013076.1	gi|255694013|ref|NC_013076.1| Tomato chocolate spot virus RNA2, complete genome	character(0)	Tomato	character(0)	Plant viruses	0.232636	0.785588	0.552952	1.03628	1.16029	0	0.272727	0.00354217	0.776232	0.638218	0	0.514472	0.0440924	0.880758	0	0	0	0	0.131786	0.349672	1.39168	1.28006	0.554845	0.357502	0	1.00498	0	1.40289	0.739618	1.02376	0.886149
A_22_P11011247	10	3558894	3558953	AACTTTATCCTCCAGCAACTTTGTGATTGTAGGTTTTAAGGGGAAGTAATCACAAGGTTT	NC_016153.1	gi|356491220|ref|NC_016153.1| Luna virus segment L, complete genome	Arenaviridae	Mammarenavirus	character(0)	Viruses	0.125899	0.41357	0.287671	1.03628	1.16029	0	0	0.00356699	0.776232	0	0.527261	0	0	0.567025	0	0.216631	0	0	0.0739733	0	0.484168	0.261121	0.492583	0.411756	0	0.390823	0.667271	0.773603	0.572973	0.413304	0.0816682
A_22_P11081956	10	8135770	8135826	ACTTACCTTCGTAGAAGGAACCAACACCGTTAATCATACGGTAGAAGTTCAGATTCT	NC_016071.1	gi|363539522|ref|NC_016071.1| Salmonella phage PVP-SE1, complete genome	Myoviridae	Salmonella	character(0)	phage	0.420002	1.54468	1.12468	1.03628	1.16029	0.272727	0.636364	0.00357077	0.776232	0	0	0	0.00201395	1.36946	1.44531	0	0	0	0	1.80324	1.93412	0	2.9771	2.64861	2.03759	2.1438	1.45837	0	0.812088	0.961433	2.01839
A_22_P11008723	10	3362363	3362422	TGTGATGGACAAAAGTTTACTGATGAGTCCTTTTACAAGAACATGTATTTAAGAAGTGCA	NC_012950.1	gi|253756605|ref|NC_012950.1| Human enteric coronavirus strain 4408, complete genome	Coronaviridae	Coronavirus	NULL	Viruses	0.280399	1.66819	1.38779	1.03628	1.16029	0.0909091	0.636364	0.00362576	0.776232	0	2.3746	0	0.00201395	0	0	0.707779	0	0	0	0	3.11442	2.91999	0	0.0444109	0.017211	1.21467	0.824442	2.82269	1.71862	3.15795	2.51571
A_22_P10674665	7	5594702	5594761	TGGTGGTGAATAATTCGAAAAGACGATGAGTGTAAATATATCGTGTTACAAACCATGTGA	NC_009898.1	gi|157952304|ref|NC_009898.1| Paramecium bursaria Chlorella virus NY2A, complete genome	Phycodnaviridae	Chlorovirus	character(0)	Viruses	0.744348	1.99338	1.24904	1.03628	1.16029	0.272727	0.818182	0.00363103	0.776232	0.863642	0.786123	0.269984	0.900487	1.04578	0	0	1.02822	0	2.1935	1.10009	2.69684	1.79196	1.51678	2.25368	2.68062	1.93384	1.1596	4.71833	1.67134	1.50422	0
A_22_P10265018	4	1558908	1558967	TGCATATTCGAATGTAAAAATCTTGGCAGTTGATTACTCATCTGATGACACAGTGACAGA	NC_003291.2	gi|29789895|ref|NC_003291.2| Bacteriophage PSA, complete genome	Siphoviridae	Bacteriophage	character(0)	phage	0.140318	0.622146	0.481828	1.03628	1.16029	0	0.181818	0.0036369	0.776232	0.362685	0	0.104638	0	0	0.202167	0.419367	0	0.454638	0	0	1.51389	0.62743	0.59036	0.993705	0.728072	1.20506	0.0848083	0.478022	0.389649	0	0.232604
A_22_P15560338	56	1153270	1153320	GTAGTGACGAAAAATAACGAGACCGTTCTCTATGAGGCCGGTTATCGGAAT	U94366.1	gi|2772623|gb|U94366.1|U94366 Ascaris lumbricoides 18S small subunit ribosomal RNA gene, partial sequence	Ascarididae	Ascaris	Metazoa	Eukaryota	0.133503	0.653205	0.519702	1.03628	1.16029	0	0.0909091	0.00372213	0.776232	0.974707	0.144815	0	0	0	0	0	0	0	0	0.349007	1.35496	0.573301	1.12739	0.793537	0	0	0.557162	0.746373	1.07335	0	0.959172
A_22_P10843783	8	9873447	9873506	ATCATTGTATTTCGTAGGGAAAATATGGATGGACGAGAATATCAAGGTGAAAAACCACAC	NC_007638.1	gi|83571707|ref|NC_007638.1| Sida leaf curl virus, complete genome	Geminiviridae	Begomovirus	character(0)	Viruses	0.295929	0.97458	0.678651	1.03628	1.16029	0.0909091	0.272727	0.00376047	0.776232	0	0.760821	0	0	0.87579	0	0	0	0.257089	0	1.36152	2.13828	1.44624	1.13059	1.48717	0.928374	0.0072565	0.684494	0.29459	0.888902	0.880187	0.834309
A_22_P10793715	8	5855391	5855450	CTTTAGTAGTAACAGTAACTATGCGATTATTTTCATCGATGATACATTTCATCGGCATAT	NC_003663.2	gi|30844336|ref|NC_003663.2| Cowpox virus, complete genome	Poxviridae	Orthopoxvirus	character(0)	Viruses	0.494691	2.16365	1.66896	1.03628	1.16029	0.181818	0.727273	0.00376617	0.776232	0.364339	0	0	0.00201395	2.42722	0	0	0.887819	0	1.76021	0	1.40704	3.70853	1.6978	3.04032	1.39374	0	1.07198	4.48828	2.75288	4.23955	0
A_22_P10767317	8	3622032	3622089	AGGGTGATACTTCAAGAATTCAGGAGGAGTGAATTCAATATGGCGTGATAGGATGATA	NC_014663.1	gi|311993272|ref|NC_014663.1| Acinetobacter phage Acj9, complete genome	Myoviridae	T4likevirus	character(0)	Viruses	0.116949	0.622516	0.505566	1.03628	1.16029	0	0.0909091	0.00379072	0.776232	0	0.327668	0.426424	0.266842	0	0.265505	0	0	0	0	0	0.485122	0.662195	1.52502	0	1.11737	0.893841	0.832321	0.906382	0.425424	0	0
A_22_P10874855	9	2290126	2290185	TTGTTTGTGCAAATTTTGTGTTTTAGGCGCGAAAACTGAAATGCGGAAGTGAAAATTGAT	NC_001460.1	gi|9626621|ref|NC_001460.1| Human adenovirus A, complete genome	Adenoviridae	Mastadenovirus	character(0)	Viruses	0.104655	0.63131	0.526655	1.03628	1.16029	0	0.181818	0.00379584	0.776232	0	0	0.968199	0.183009	0	0	0	0	0	0	0	0.820977	0	1.38206	0.845536	0.312244	0	0	0.823246	0.857348	1.26764	0.635366
A_22_P10135036	2	1663987	1664046	GCCGGTCAATAGTTCACTATCCATGATTAATTTTCCACTTCTGGAATTCAACGATGTATA	NC_008849.1	gi|124378077|ref|NC_008849.1| Glypta fumiferanae ichnovirus segment B4, complete sequence	Polydnaviridae	Ichnovirus	character(0)	Viruses	0.494924	1.93413	1.4392	1.03628	1.16029	0.181818	0.727273	0.00381901	0.776232	0.196787	0.0918471	0	1.12883	3.08942	0	0	0	0.937279	0	0	3.15166	2.04366	3.51256	1.83034	3.45494	1.25175	1.0203	3.0676	0	0	1.94257
A_22_P10045039	1	3833952	3834011	TACCGCAAAGATAATTTAGGTGTAGAAAATTTATACATTGATTATTCACCAACAGGCACT	NC_009763.2	gi|157102938|ref|NC_009763.2| Staphylococcus prophage tp310-3, complete genome	character(0)	Staphylococcus	NULL	phage	0.524491	1.93859	1.4141	1.03628	1.16029	0.181818	0.636364	0.00384402	0.776232	3.88673	0	0.35761	0	0	0	0	0	1.52506	0	0	1.06726	2.06968	2.91906	1.12432	2.59951	2.51818	1.56119	1.08086	1.80004	0.553946	4.03043
A_22_P10113502	2	10410	10469	AAGATTAACAATGTCGAGTTTAAAGGAACATAGGACTAATAAAGCGAATTCAAGAAACTT	NC_004205.1	gi|23238141|ref|NC_004205.1| Kadipiro virus segment 11, complete sequence	Reoviridae	Seadornavirus	character(0)	Viruses	0.824832	2.54467	1.71984	1.03628	1.16029	0.181818	0.727273	0.00391242	0.776232	0.805273	3.87917	0.265776	0.83827	0	0.937607	2.28282	0	0	0.0642353	0	4.18548	2.83261	3.34056	2.87749	4.22659	0.51943	0	0.616965	3.17301	3.44327	2.776
A_22_P10066594	1	5469484	5469528	AATCTTGACTTCCTGCCCGGCGGTCTTCCCGGAGTCGGCAAGTGA	NC_008207.1	gi|109393216|ref|NC_008207.1| Mycobacterium phage Catera, complete genome	Myoviridae	I3likevirus	character(0)	Viruses	0.0980339	0.543935	0.445901	1.03628	1.16029	0	0.0909091	0.00391336	0.776232	0	0	0.541269	0.537104	0	0	0	0	0	0	0	1.37481	0.174179	0.676444	0.232745	0.405906	0.0544422	0.269053	0.850164	0.934793	0.107446	0.903309
A_22_P10525721	6	2982344	2982403	TGTTTAATTTAACATATAACAAACCTATTTTACATACAGTATTTCCATCGTTGTTAGATT	NC_004002.1	gi|21426071|ref|NC_004002.1| Sheeppox virus 17077-99, complete genome	Poxviridae	Capripoxvirus	character(0)	Viruses	0.0588602	1.22994	1.17108	1.03628	1.16029	0	0.454545	0.00392487	0.776232	0	0	0.265776	0.00201395	0	0	0.290184	0	0	0	0.0894874	1.3846	0.898018	0.576448	0.0444109	0.514905	3.83978	1.48133	1.63317	0.466435	2.69029	0
A_22_P10960239	9	9289752	9289808	ATTCGCTGTTCAAATCTTTGGAGATTCTGGCATTGGTAAGACAACGTTGACCAATAT	NC_009758.1	gi|156563987|ref|NC_009758.1| Marine RNA virus JP-B, complete genome	character(0)	Marine	character(0)	Plant viruses	0.0253172	0.408048	0.38273	1.03628	1.16029	0	0.0909091	0.00392903	0.776232	0	0	0	0.179559	0	0.09893	0	0	0	0	0	1.33609	0.445811	0.711782	0.269393	0.0763486	0	0.314072	0	0.596808	0.339936	0.398284
A_22_P10784454	8	4873585	4873644	AACATCACAATGGAGACTAAGTAGAGAATTAGCAAAGATGCCACTAATAAGACTTGGAGT	NC_014092.2	gi|312234429|ref|NC_014092.2| Torque teno sus virus 2, complete genome	Anelloviridae	Kappatorquevirus	character(0)	Viruses	0.369934	0.838839	0.468906	1.03628	1.16029	0.0909091	0.181818	0.00402321	0.776232	0	0.733745	0.486587	0.0832962	0.000304574	1.18213	0.211623	0.265274	0.0987762	0.13821	0.869318	0.813085	0.919252	1.53494	0.851159	0.322278	0.806734	0.97182	0.55222	0.485269	1.28611	0.684364
A_22_P10365654	4	9181691	9181750	AAAAGCATTACGTTACAGAACTCGGAGAACAAGTATATACCTCAGAATTCATCAGAGACC	NC_002643.1	gi|12085135|ref|NC_002643.1| Bdellovibrio phage phiMH2K, complete genome	Microviridae	Bdellomicrovirus	character(0)	Viruses	1.031	2.3419	1.31091	1.03628	1.16029	0.363636	0.818182	0.00404272	0.776232	0.0412106	2.43054	1.05614	0.121493	1.66727	0.684063	0.314967	2.82767	0.869683	0.427448	0.900502	2.7533	3.79448	0.452363	3.82632	3.75756	2.46679	2.27492	0.993239	1.6613	1.42967	2.35102
A_22_P10123888	2	848416	848475	TGTTGGGGCTATTGAGTTTTCAAAATGTGCTTTTGCTATAGTAGACGAAACTTACTACCT	NC_001748.1	gi|9629167|ref|NC_001748.1| Papaya mosaic virus, complete genome	Alphaflexiviridae	Potexvirus	character(0)	Viruses	0.0635926	0.480978	0.417386	1.03628	1.16029	0	0.0909091	0.00404921	0.776232	0	0	0	0	0	0	0	0.114057	0.00191724	0.275346	0.308198	1.27259	0.496446	0.602726	0.376255	0.359291	0	0	0.186831	1.14456	0.224865	0.627194
A_22_P10597297	6	9450273	9450332	GGTGCCCAATTAGTGTTTGGAAATTCTAGAAGATCAAATACTGTTACATTACCTCGCTTT	NC_004500.1	gi|27531786|ref|NC_004500.1| Human papillomavirus type 92, complete genome	Papillomaviridae	Betapapillomavirus	character(0)	Viruses	0.834308	2.23952	1.40522	1.03628	1.16029	0.363636	0.818182	0.00409172	0.776232	1.62353	0	1.50834	0.572906	1.48203	0	0	3.04497	0.945609	0	0	2.81124	1.32538	2.71012	1.81361	2.78539	2.46338	4.40754	1.07711	1.68021	0	3.56077
A_22_P10336893	4	6880026	6880085	CTCCCGCTATCTTTAGTAGTGATTAAGTCAGAATTAGTCCCCTCATTAGTTCAGGATTAT	NC_001786.1	gi|9629246|ref|NC_001786.1| Barmah Forest virus, complete genome	Togaviridae	Alphavirus	character(0)	Viruses	0.086501	0.922371	0.83587	1.03628	1.16029	0	0.272727	0.00410743	0.776232	0	0	0.545117	0.0292757	0.0471135	0.330005	0	0	0	0	0	1.38316	0	0.233036	0.727109	1.09428	2.47806	2.27987	0.705059	0.88176	0	0.363757
A_22_P15565169	57	694536	694595	TCTTTTGATCCTAATAATAATGGATATCCTTATAATAACGGATCTCATTATGACCCTTCT	NC_007445.1	gi|77019995|ref|NC_007445.1| Aspergillus niger mitochondrion, complete genome	Aspergillaceae	Aspergillus	Fungi	Eukaryota	0.146383	0.9967	0.850316	1.03628	1.16029	0	0.454545	0.00410842	0.776232	0.285043	0.0918471	0	0.00201395	0.65509	0	0.463044	0	0	0	0.113179	1.3846	0.898018	0.576448	2.47228	0.652603	0	0	2.06094	1.21612	1.70269	0
A_22_P10150418	2	2847412	2847456	CTGTCCGTCTCTACACGACGCGCGACGACGTCGCGGTCCCGGATC	NC_011267.1	gi|203463359|ref|NC_011267.1| Mycobacterium phage Solon, complete genome	Siphoviridae	L5likevirus	character(0)	Viruses	0.245854	0.74908	0.503226	1.03628	1.16029	0	0.272727	0.00412179	0.776232	0.0400932	0	0.839886	0.351296	0.608665	0.412863	0.45159	0	0	0	0	1.2337	0.365934	0.331929	0.795921	0.31968	0.0917987	0.669079	1.41536	1.45221	0.572097	0.992167
A_22_P10016727	1	1441119	1441178	AGAAATAATGAACTATATAGTTCATTATTAATCTCTATCACCGTTGAAAATAGAGTTTCT	NC_007052.1	gi|66395508|ref|NC_007052.1| Staphylococcus phage 42e, complete genome	Siphoviridae	3alikevirus	character(0)	Viruses	0.0968901	1.42012	1.32323	1.03628	1.16029	0	0.545455	0.0041494	0.776232	0	0.0918471	0.265776	0.00201395	0	0.175305	0	0	0	0	0.530848	2.36076	1.48221	2.34192	0.0444109	0.460181	2.137	0	0.194616	3.62849	2.97177	0
A_22_P10135041	2	1664280	1664339	TTAGGTTTCATGCCGCTGAATTCTTTTGTTCATCGATATTTAGGCGGATCACAAAAGTAA	NC_008849.1	gi|124378077|ref|NC_008849.1| Glypta fumiferanae ichnovirus segment B4, complete sequence	Polydnaviridae	Ichnovirus	character(0)	Viruses	0.0121313	0.266937	0.254805	1.03628	1.16029	0	0	0.00419276	0.776232	0	0.00677798	0	0	0.126666	0	0	0	0	0	0	0.577872	0	0	0	0.568516	0.322576	0.0811687	0.619426	0.426019	0	0.340724
A_22_P10801081	8	6491469	6491517	AAACCGTTTCATGCCGTCAACGGTTCTTCTCTTTGCAATTTTCTCTCTG	NC_005336.1	gi|41057066|ref|NC_005336.1| Orf virus, complete genome	Poxviridae	Parapoxvirus	character(0)	Viruses	0	0.317706	0.317706	1.03628	1.16029	0	0	0.00421501	0.776232	0	0	0	0	0	0	0	0	0	0	0	0.768917	0	0	0	0.737829	0.355649	0.0619533	0.657692	0.586008	0	0.326721
A_22_P10217087	3	1227296	1227355	TCGTTAGCCTTATTATTCGTCTAATTACGTCTTATCCTTTGATCATGTATCCATGTAGGT	NC_004662.1	gi|29337275|ref|NC_004662.1| Sida yellow vein virus DNA B, complete sequence	Geminiviridae	Begomovirus	character(0)	Viruses	0.0337027	0.623115	0.589412	1.03628	1.16029	0	0.0909091	0.00421754	0.776232	0	0	0.360745	0.00998429	0	0	0	0	0	0	0	2.00854	0.898018	0.576448	0.0444109	0.993171	0	0.605262	0.194616	0.979849	0.553946	0
A_22_P10719402	7	9337328	9337387	GCGCGTCAAGTATTAAAAGAATGCGAGAATACCAAACAGATGATGAAAATTTTCCAGACT	NC_014079.1	gi|295413950|ref|NC_014079.1| Torque teno virus 26, complete genome	Anelloviridae	Alphatorquevirus	character(0)	Viruses	0.918165	2.18943	1.27126	1.03628	1.16029	0.454545	0.909091	0.00424767	0.776232	2.28129	1.44368	0.989876	1.7963	0	0.373386	0.21977	0	1.1317	0.361982	1.50183	3.93803	3.23051	1.26457	1.68078	0	3.49175	1.48933	2.53206	1.30434	2.00368	3.14863
A_22_P10111221	1	9026408	9026461	GTTCCTAGAATTTGAATCTTTCGGCTTCTTGAATGAGGAACATTGGGCATCAAG	NC_003675.1	gi|20178608|ref|NC_003675.1| Rio Bravo virus, genome	Flaviviridae	Flavivirus	character(0)	Viruses	0.106012	0.415956	0.309944	1.03628	1.16029	0	0	0.00425748	0.776232	0	0.163101	0	0.286683	0.0853077	0	0.387635	0.234156	0.00925187	0	0	0.383743	0.43168	0.510357	0.204279	1.10274	0	0.149843	0.261765	0.327464	0.42496	0.778686
A_22_P10480478	5	8674359	8674412	ATGTTCTCGCAGATATCTAGACACGTCCAACATTATTGCGATAACTCTTGCACC	NC_009503.1	gi|148368821|ref|NC_009503.1| Spodoptera litura granulovirus, complete genome	Baculoviridae	Betabaculovirus	character(0)	Viruses	0.612726	1.71447	1.10175	1.03628	1.16029	0.363636	0.636364	0.00429086	0.776232	0	0	0	0	0.178572	2.16855	1.11924	1.74611	1.25228	0	0.275241	2.72634	0.785752	1.30265	1.80152	0.894388	0.872692	2.82826	1.4181	3.61088	1.74966	0.868949
A_22_P10788585	8	5429293	5429352	AGTCAATGGAGAAATACTTAAACCTAGAATCGATAAAACCATGAAATATATTAACTCAGA	NC_001611.1	gi|9627521|ref|NC_001611.1| Variola virus, complete genome	Poxviridae	Orthopoxvirus	character(0)	Viruses	1.13421	2.41253	1.27832	1.03628	1.16029	0.545455	0.909091	0.00431352	0.776232	0	0.416565	0.430235	2.35737	1.37185	0.377845	1.31295	2.78763	0	1.38846	2.03344	2.78247	3.8419	1.83629	2.59548	1.6047	2.20873	0	2.27431	3.9457	2.43168	3.01659
A_22_P10198502	2	6495310	6495369	TTCCTCCGTATCTTCGTATGACGACATCTTGTCGTCTAATATATTCCAACATTTCACCAT	NC_001812.1	gi|9629460|ref|NC_001812.1| Cymbidium mosaic virus, complete genome	Alphaflexiviridae	Potexvirus	character(0)	Viruses	0.058053	0.800511	0.742458	1.03628	1.16029	0	0.363636	0.00433472	0.776232	0	0	0	0.00201395	0	0	0	0	0	0.636569	0	1.3846	0.927492	0.576448	0	0.017211	0	1.49298	0.194616	0.466435	1.63874	2.10711
A_22_P10271099	4	2018601	2018660	ACTTTGTGGAAAATCCTAATGGATAAACAATGCAAATGTGGTAAAGGCTATGTATCCCAA	NC_008720.1	gi|119952179|ref|NC_008720.1| Enterobacteria phage N4, complete genome	Podoviridae	N4likevirus	character(0)	Viruses	0.392034	0.99851	0.606476	1.03628	1.16029	0.0909091	0.272727	0.00435151	0.776232	0	0	0	0.259648	0.92287	0.31717	0.823837	1.12034	0.607568	0	0.260932	1.99871	0.54515	1.09981	0.106094	0.99282	0.884198	1.47874	0.493189	1.63139	0.696885	1.05662
A_22_P10233970	3	2666666	2666725	CATTTCCTTAGGCATGTCTATAACCATTTTAAGTTTACCTACCAGGAAATCCTTTCCCAT	NC_008303.1	gi|113200760|ref|NC_008303.1| Capsicum chlorosis virus segment M, complete sequence	Bunyaviridae	Tospovirus	character(0)	Viruses	0.632965	2.26959	1.63663	1.03628	1.16029	0.272727	0.818182	0.00438506	0.776232	0	0.0918471	0.699845	2.17109	0	0	0	1.12336	0	0	2.87648	2.71057	2.22135	3.07761	2.79929	0.017211	2.52768	1.54192	1.2926	0.466435	2.51895	5.7919
A_22_P10433139	5	4686146	4686203	CTCCGGGCATTACAGGTCATACTGTAATTGCCAAAAAGATAATGGGAATTACCCATAT	NC_003745.1	gi|20428567|ref|NC_003745.1| Saccharomyces cerevisiae virus L-A (L1), complete genome	Totiviridae	Totivirus	character(0)	Viruses	0.76644	2.00223	1.23579	1.03628	1.16029	0.363636	0.727273	0.00439163	0.776232	1.86794	0	0	0.00201395	1.99144	0	2.72303	0	0.619243	0	1.22716	2.06083	0.898018	2.62657	3.42961	2.89529	2.2301	1.93542	1.56165	3.10477	0.687891	0.594401
A_22_P10565467	6	6608759	6608818	TGGAAGTTAAAGGAATAGCAATGATTGCGTCAGAGCAAGAGGTTTTAGATGGAACTAATA	NC_008515.1	gi|116326222|ref|NC_008515.1| Enterobacteria phage RB32, complete genome	character(0)	Enterobacteria	NULL	phage	0.436511	1.42534	0.988826	1.03628	1.16029	0.0909091	0.636364	0.00439615	0.776232	0.478823	0.129171	0	0.156697	0.680368	0.259088	0.632726	0	0	0	2.46475	3.37092	0.395699	1.46	1.49403	0.83975	1.31623	2.26632	0.257572	1.63383	1.04919	1.59518
A_22_P10944713	9	8102825	8102884	GCTAGATCCTTTTACACAGTAGAAGGCATTATGGCATCTATTATGCAATTCAGCAAACCA	NC_015494.1	gi|332290646|ref|NC_015494.1| Fig cryptic virus segment 1, complete genome	Partitiviridae	Deltapartitivirus	character(0)	Viruses	0.580502	1.79639	1.21589	1.03628	1.16029	0.181818	0.727273	0.00439992	0.776232	0.285043	0.937206	0.771447	0	1.13294	0	0	0	0.556944	0	2.70195	2.64637	1.72079	1.38204	2.89241	0	2.43097	3.03489	0.746121	2.9948	0.249157	1.66275
A_22_P10581116	6	8138086	8138145	TCAATGTATTTAGATTAAATAATTAACGATGGAAACAACGGTTTTAGTAGATAATTACAG	NC_009888.1	gi|157939619|ref|NC_009888.1| Tanapox virus, complete genome	Poxviridae	Poxvirus	NULL	Viruses	0.692381	2.06126	1.36888	1.03628	1.16029	0.272727	0.727273	0.00447198	0.776232	0.285043	0	1.64609	0	1.69076	0.430483	0.862113	0.227364	0	0	2.47433	3.54371	0	1.62828	2.05274	0.74635	1.96205	1.79272	3.89601	3.57984	2.74982	0.72233
A_22_P10481731	5	8779919	8779978	GCTGAAACTGGTCAAACAAGAGTTGACACCACACTATTTAAGGTAGGTTTTCATAAATCT	NC_013598.1	gi|273809728|ref|NC_013598.1| Streptococcus phage ALQ13.2, complete genome	Siphoviridae	Sfi1unalikevirus	character(0)	Viruses	0.428556	1.16498	0.73642	1.03628	1.16029	0.181818	0.454545	0.00451278	0.776232	1.14113	0.566693	0	0.453133	0.699671	0	1.22243	0	0.0669817	0	0.564092	2.47637	1.42575	0.962682	1.09845	0.814778	0	1.16053	1.20364	2.1706	1.00219	0.499748
A_22_P10104355	1	8488607	8488666	TGTTAGGAATGTTTGGATAGGTCTATTTTGAAGGTTGAAATGTATGTTATCGCCCTCTTC	NC_009514.1	gi|148609382|ref|NC_009514.1| Phage cdtI, complete genome	Siphoviridae	Lambdalikevirus	character(0)	Viruses	0.0316021	0.286619	0.255017	1.03628	1.16029	0	0	0.00454355	0.776232	0	0	0	0	0	0	0.296513	0	0	0.0511102	0	0.833173	0.327894	0.464663	0.502455	0.0845469	0	0.0220699	0	0.263376	0.4047	0.249933
A_22_P10135145	2	1675012	1675071	GCTACCTTTAGAGTGTCAACTTTACTGTGATTCCTTGTAATCTTGAATGCAACTGTCATG	NC_008865.1	gi|124378106|ref|NC_008865.1| Glypta fumiferanae ichnovirus segment B21, complete sequence	Polydnaviridae	Ichnovirus	character(0)	Viruses	0.218837	1.45921	1.24037	1.03628	1.16029	0.0909091	0.636364	0.00460012	0.776232	2.4072	0	0	0	0	0	0	0	0	0	0	2.47104	2.69452	0.330747	1.1735	0	1.62727	0	0	2.45495	2.48384	2.81542
A_22_P10275756	4	2430186	2430245	GCCCGTTCTCTTAGTAGAGTAATCAAAGAAACAGATAATGACTATAAGTGGAAAAACAAC	NC_009811.2	gi|197322500|ref|NC_009811.2| Listeria phage A511, complete genome	Myoviridae	Twortlikevirus	character(0)	Viruses	0.732059	2.14564	1.41358	1.03628	1.16029	0.272727	0.818182	0.00460407	0.776232	0.693028	1.01435	2.51584	0.377222	0.0827879	0	1.19012	0	0.199669	0.891325	1.0883	2.0158	1.95467	2.51425	1.54985	0	0	2.19988	4.55759	3.51972	1.84294	3.44732
A_22_P10252280	4	614662	614714	CCGTTTAACAACGCAGCGCAGTTGTTTAGTTACATTGTCAAAAACTCGGTGAG	NC_007767.1	gi|86355520|ref|NC_007767.1| Hyphantria cunea nucleopolyhedrovirus, complete genome	Baculoviridae	Alphabaculovirus	character(0)	Viruses	0.113174	0.918914	0.805739	1.03628	1.16029	0	0.454545	0.00460526	0.776232	0	0.0918471	0.190093	0.00201395	0	0	0.362071	0.598893	0	0	0	1.3846	0.898018	0.576448	0	2.28733	1.23515	0	2.10806	0.282175	1.33628	0
A_22_P10107952	1	8767616	8767672	AGTTTTTGGAGGTTCTACATCCAGAAGAGAAGCCTATATTCCTCAACATGGGTTTTA	NC_003671.1	gi|20178603|ref|NC_003671.1| Olive latent virus 2 RNA 3, complete sequence	Bromoviridae	Oleavirus	character(0)	Viruses	0.272798	0.841043	0.568245	1.03628	1.16029	0.181818	0.181818	0.00463439	0.776232	0	0	1.19777	0	0	1.19325	0	0	0	0.00594071	0.603818	1.10524	0.900414	0.777436	0	0.334298	0.89472	1.36335	0.815172	1.48961	0.540396	1.03083
A_22_P10106631	1	8663601	8663659	CTTATAAGGAGTTGACAACGTGGTTTCAAGCAGAATCATTTCATGAGTGTCAGAAGAGT	NC_003615.1	gi|20153341|ref|NC_003615.1| Grapevine fanleaf virus RNA 1, complete sequence	Secoviridae	Nepovirus	character(0)	Viruses	0.259214	0.965161	0.705947	1.03628	1.16029	0.0909091	0.272727	0.00464401	0.776232	0	0.699297	0	1.32102	0.182556	0	0.18164	0	0	0.466839	0	1.97681	1.83553	1.77487	0.798502	1.09904	1.03759	0.752229	0.645398	0.696788	0	0
A_22_P10288061	4	3358644	3358700	CTTGGCTGAGGATTATTCTGGTGACTTGTTTGTTATACAGTTCTTATCTGAGGCCAT	NC_004831.2	gi|31880044|ref|NC_004831.2| Enterobacteria phage SP6, complete genome	Podoviridae	Sp6likevirus	character(0)	Viruses	0	0.0648631	0.0648631	1.03628	1.16029	0	0	0.00465831	0.776232	0	0	0	0	0	0	0	0	0	0	0	0.104044	0.1482	0.0977744	0.0151266	0.0985132	0	0	0.0629707	0.186865	0	0
A_22_P10025014	1	2147021	2147080	GTCGATTCCGGTTTAATGTAATAAACTTGCAGCATAATTATAAAAACGATAAACATTAAA	NC_008586.1	gi|118197482|ref|NC_008586.1| Ecotropis obliqua NPV, complete genome	Baculoviridae	Alphabaculovirus	character(0)	Viruses	1.24848	2.91884	1.67037	1.03628	1.16029	0.545455	0.818182	0.00467283	0.776232	1.21181	0	3.86806	0.589767	0.280642	2.52776	2.30417	0.347846	0	1.24076	1.36244	3.63435	0.898018	1.90887	2.73417	2.87511	5.6173	2.60885	2.99599	4.27968	4.0374	0.517549
A_22_P10263226	4	1420846	1420905	TCAACGAAGTTGTATTTTGTTAGCAACGACGAACATTGTTTTATAATGTCTCTAGAGTCA	NC_010839.1	gi|190336519|ref|NC_010839.1| Tomato leaf curl Palampur virus, complete genome	Geminiviridae	Begomovirus	character(0)	Viruses	0.883172	2.68682	1.80365	1.03628	1.16029	0.272727	0.818182	0.00469382	0.776232	0.870708	0	0	0.944086	0	1.63642	3.04331	1.93637	0.164824	0.712667	0.40651	5.57781	0	1.34296	4.12284	1.96953	3.86426	0	3.60723	3.5732	2.0083	3.48892
A_22_P10405474	5	2449582	2449641	CCCCAGAGCAATTCTTTTTATATCCACACCAACTAATAAACCCAAAAGAAACAACTATGG	NC_012798.1	gi|239828756|ref|NC_012798.1| Human cosavirus E1, complete genome	Picornaviridae	Cosavirus	character(0)	Viruses	0.203881	1.01942	0.815535	1.03628	1.16029	0	0.454545	0.00469538	0.776232	0.0665114	0	0.0103648	0.389924	0	0	0.00115775	0.233732	0	0.873774	0.667224	2.24402	2.0746	1.47355	0.574538	1.0065	0	0	0.65541	1.17172	1.90754	0.105695
A_22_P10026453	1	2282610	2282669	ACACCATGAGTAATATGCTCTTCACGTTCATGAAGTATGAGATAACTGGAAAAGAATCAA	NC_008552.1	gi|116734779|ref|NC_008552.1| Narcissus symptomless virus, complete genome	Betaflexiviridae	Carlavirus	character(0)	Viruses	0.808821	2.04079	1.23197	1.03628	1.16029	0.454545	0.818182	0.0047117	0.776232	0.25119	0	1.39168	1.42628	2.94577	1.11985	0	0	0	0.619869	1.1424	2.17769	1.52299	3.65831	1.38095	1.95338	0.524225	1.51521	1.62585	1.06747	3.90238	3.12024
A_22_P10787343	8	5107963	5108022	CAACAATGGGAAAATATCATCGAACCAGAATTCAAAATACAACTGATGAAAGAGTTTGGT	NC_004285.1	gi|23334602|ref|NC_004285.1| Aedes albopictus densovirus, complete genome	Parvoviridae	Brevidensovirus	character(0)	Viruses	0.243546	0.967257	0.723711	1.03628	1.16029	0.0909091	0.272727	0.00472176	0.776232	1.26263	0	0.0645698	0.2807	0.147418	0	0	0.558753	0.36494	0	0	1.11755	2.12806	0.52302	1.01503	0	1.88333	1.05011	0	1.09023	0.299081	1.53341
A_22_P10826439	8	8405207	8405266	ACTGGGAGGAAGTAGATCAAATAGTAAAGGAGATGGTATGACTTACGGTAACAGTGAATC	NC_013691.1	gi|282599392|ref|NC_013691.1| Pseudomonas phage LUZ7, complete genome	Podoviridae	N4likevirus	character(0)	Viruses	0.35903	1.09586	0.73683	1.03628	1.16029	0.0909091	0.363636	0.00472307	0.776232	0	1.51497	0	0.194415	0	0.859181	0.810728	0.570039	0	0	0	1.59406	0.993034	2.21106	0.86578	0	0.567755	0.97064	1.90699	0.968158	1.60409	0.372889
A_22_P10010351	1	931192	931251	TTTACTTCAAAACTAGAGTTGCAGTTAAGGATGGTCAAGATGTGATAAAACATGTCCCAG	NC_008178.1	gi|109240514|ref|NC_008178.1| Micromonas pusilla reovirus segment 8, complete sequence	Reoviridae	Mimoreovirus	character(0)	Viruses	0.12298	0.480945	0.357965	1.03628	1.16029	0	0	0.00473693	0.776232	0	0.56771	0	0.129628	0	0	0	0.194015	0.291595	0.169832	0	1.07189	0.198453	0.844854	0.652291	0.510837	0	0.115351	0.433418	0.809746	0.0531152	0.600437
A_22_P10526263	6	3056702	3056753	GACAGATATCTGATTAGGTCAGAGAAAAGAGTGGGCGACAACGTCGATCATT	NC_001266.1	gi|9633809|ref|NC_001266.1| Rabbit fibroma virus, complete genome	Poxviridae	Leporipoxvirus	character(0)	Viruses	0.0345959	0.323397	0.288801	1.03628	1.16029	0	0	0.00475965	0.776232	0	0	0	0	0.241598	0	0.109747	0	0.0292102	0	0	1.0622	0.444885	0.332855	0.122019	0.0360452	0	0.0931136	0.277381	0.513422	0.28039	0.39505
A_22_P10882451	9	2824253	2824312	GTTATGCTGTTTTATGCGATCTTTTTCTTCAATGGCAAAAGTCCTTATCCTGCTGGAAAG	NC_002484.1	gi|9635581|ref|NC_002484.1| Pseudomonas phage D3, complete genome	character(0)	Pseudomonas	NULL	phage	0.0179926	0.438713	0.42072	1.03628	1.16029	0	0	0.00476034	0.776232	0	0	0.0426077	0	0.00756673	0	0.147744	0	0	0	0	1.13432	0.254142	0.748167	0.0769477	0.212987	0	0	0.52707	0.822379	1.04983	0
A_22_P10225885	3	1903063	1903118	CTTTTGTCCCTTGCTAGTTACTGGACTTATCCAGTTTGTTCCCGTTTTTTGTGTTT	NC_006965.1	gi|62398870|ref|NC_006965.1| Strawberry latent ringspot virus RNA2, complete sequence	Secoviridae	Strawberry	character(0)	Plant viruses	0.0207873	0.216574	0.195787	1.03628	1.16029	0	0	0.00479718	0.776232	0	0	0	0.0427086	0	0	0.15332	0.0326309	0	0	0	0.229302	0	0.459793	0.0329024	0.578591	0.318996	0.251204	0.132711	0.378816	0	0
A_22_P10718367	7	9242563	9242622	AAGCAATACCCTCATTACTTTAAACCATATGCAACCATTAATAAAAATCTAGTATTTGTA	NC_009225.1	gi|134133206|ref|NC_009225.1| Torque teno midi virus 1, complete genome	Anelloviridae	Gammatorquevirus	character(0)	Viruses	0.152647	1.92805	1.7754	1.03628	1.16029	0	0.636364	0.00481275	0.776232	0.285043	0	0	0	0.503198	0	0	0	0.636871	0.16256	0.0914434	3.50423	0	4.22487	5.13001	1.42495	0	0	2.69856	2.41122	0	1.81471
A_22_P10886985	9	3171810	3171869	CTGGGCTTACCTTTTACAGGAAATGACAAGTTAGAAACAACTAAGAATACATTAAATTCA	NC_015262.1	gi|326536847|ref|NC_015262.1| Clostridium phage phiCD6356, complete genome	Siphoviridae	Clostridium	character(0)	phage	1.14072	2.25341	1.11269	1.03628	1.16029	0.545455	0.909091	0.00481466	0.776232	1.85033	0.701822	1.57935	1.83676	0.737466	1.43755	1.64156	1.97071	0.153195	0.639168	0	0	2.3322	1.21157	2.68585	2.79859	2.35509	2.88914	1.96403	1.58974	3.958	3.00328
A_22_P10874448	9	2259481	2259533	TTAGACACCACTGAGGGGTATAACATGCAACCTTATTTGGAAGGTTGCACTTA	NC_001607.1	gi|9627493|ref|NC_001607.1| Borna disease virus, complete genome	Bornaviridae	Bornavirus	character(0)	Viruses	0.307574	0.958719	0.651145	1.03628	1.16029	0	0.363636	0.00481816	0.776232	0	0	0.656522	0	0.498744	0.338617	1.01559	0.17755	0	0.696287	0	2.39436	0.693825	1.45815	0.802528	0.300836	0.167126	0.88072	1.32617	1.3219	0.393281	0.807001
A_22_P10431047	5	4474694	4474753	CATAACCACTATATTAACCATTTATCTAGCGGACGCCAAAAACTCAATGTATTTCTGAGG	NC_001547.1	gi|9790313|ref|NC_001547.1| Sindbis virus, complete genome	Togaviridae	Alphavirus	character(0)	Viruses	0.54898	2.02997	1.48099	1.03628	1.16029	0.363636	0.727273	0.00483199	0.776232	0	0	1.39224	0	1.32959	0	1.97225	0	1.3447	0	0	2.72444	1.47332	2.13905	2.98404	0	4.98668	0	1.50452	2.99618	2.61353	0.907876
A_22_P10435911	5	4936673	4936730	AGATATAACCTAGAGACGACCAACCTCTTACAGATGAACCCTAAAATGGAGAGTGTTT	NC_001831.1	gi|9629644|ref|NC_001831.1| Bovine foamy virus, complete genome	Retroviridae	Spumavirus	character(0)	Viruses	0.151824	0.69088	0.539056	1.03628	1.16029	0.0909091	0.181818	0.00483545	0.776232	0	0.161001	0.0662372	0	1.07476	0	0.194846	0	0.0212686	0	0.151948	1.78965	0.574984	1.47978	0.717684	0.453817	0.0105501	0.213632	0.401271	0.819201	0.477362	0.661752
A_22_P10883869	9	2923368	2923427	CTTTCTAAAACTTTGATAGCCCATGTAATACCCCGGTATAAGCACAATGATATCGGTCTT	NC_014969.1	gi|320202734|ref|NC_014969.1| Fowl adenovirus E, complete genome	Adenoviridae	Aviadenovirus	character(0)	Viruses	0.174542	1.71731	1.54277	1.03628	1.16029	0	0.454545	0.00487486	0.776232	0	0	0.381408	0.764161	0.206707	0	0.39237	0	0	0.175321	0	1.7638	0	2.58843	1.0781	4.35902	2.52027	0.790181	0.406129	0.705192	0.146389	4.53291
A_22_P10573697	6	7252595	7252654	TGAAGTTGACGAGACTGAACAAGTTGTTATTGATTTCAGTGGTTGTAAGAAAGCAATCAA	NC_005083.2	gi|91214232|ref|NC_005083.2| Vibrio phage KVP40, complete genome	Myoviridae	Schizot4likevirus	character(0)	Viruses	0.0445362	1.44073	1.39619	1.03628	1.16029	0	0.454545	0.00488097	0.776232	0	0.0760895	0	0.149758	0	0.264051	0	0	0	0	0	3.84221	0	2.75504	2.91251	3.02974	0.458094	0	0	1.12489	1.57144	0.15408
A_22_P11105768	12	106506	106565	AACAGAAAGAAATTCCTGATGTGTTAGGTTGTTTGAATAAACTTCATTCCCAAAGATTGT	NC_002117.1	gi|10957088|ref|NC_002117.1| Chlamydophila psittaci plasmid pCpA1, complete sequence	Chlamydiaceae	Chlamydophila	character(0)	Bacteria	0.394999	1.31044	0.915442	1.03628	1.16029	0	0.454545	0.00489472	0.776232	0.612342	0.890716	0.491769	0.50637	0.134528	0.641128	0.168041	0	0	0.0296291	0.870462	1.22614	0.623177	1.14653	2.3538	3.50275	1.5579	0.71337	1.11908	0.822432	0	1.34966
A_22_P10666783	7	5020212	5020271	TGTTAGGAAAGATTTAATATGTTATGGTGGAAATTGGAAATTGGAGGAACATTGGGATGG	NC_009029.2	gi|294719514|ref|NC_009029.2| Kokobera virus, complete genome	Flaviviridae	Flavivirus	character(0)	Viruses	0.124404	0.588451	0.464047	1.03628	1.16029	0	0.181818	0.00492681	0.776232	0	0	0	0.342744	0.250376	0.011133	0	0	0.600919	0.163269	0	1.39885	0.479534	1.01685	0.277708	0.660029	1.24547	0	0.0351245	0.176356	0.694955	0.48809
A_22_P11010465	10	3502483	3502542	CGTGTTCCTTCTTTCTATCCTTATAGAGAGTATAAGAGAGTGGTTACTACTGCTGACGAA	NC_016141.1	gi|355348565|ref|NC_016141.1| Hibiscus green spot virus RNA 1, complete genome	character(0)	Hibiscus	character(0)	Plant viruses	0.0342627	0.775367	0.741104	1.03628	1.16029	0	0.363636	0.00494192	0.776232	0.285043	0.0918471	0	0	0	0	0	0	0	0	0	1.3846	0.990226	1.32399	0	0	0.803457	1.45311	0.319	0	0	2.25466
A_22_P10578033	6	7820146	7820205	CCACACGCATCACTAGTTATTAATATCATATATACTATTACAGTTGTATTTTTGAACACA	NC_008211.1	gi|109638461|ref|NC_008211.1| Ranid herpesvirus 1, complete genome	Alloherpesviridae	Batrachovirus	character(0)	Viruses	0.230131	0.70323	0.473099	1.03628	1.16029	0.0909091	0.181818	0.00503437	0.776232	0	0.728683	0	0	0.232994	0	1.18667	0	0.317152	0.06594	0	0.700175	0.73123	1.1797	1.13194	0.379847	0.385326	1.24236	0.412842	0.9113	0.66082	0
A_22_P10202130	3	44945	45004	CCTAAAGACAAAATTTGTTGGCACTATTATCAAGTAATACTTAATAAGCCCTATTATGGT	NC_002324.1	gi|9635231|ref|NC_002324.1| Rice grassy stunt virus RNA 2, complete sequence	character(0)	Rice	character(0)	Plant viruses	1.31101	3.00502	1.69401	1.03628	1.16029	0.545455	0.818182	0.00505438	0.776232	3.03911	2.02758	0.265776	1.80455	3.37258	0	0.232774	1.08989	1.73947	0.849375	0	3.97082	0.898018	0.910574	3.57413	2.59252	2.81108	2.50333	1.66925	4.14927	3.78025	6.19602
A_22_P10838954	8	9344428	9344487	TCATATACGTGTGATATCAGTTTACTCAATCATCCGTTGAAAATAACAATGATTTTGAAG	NC_006634.1	gi|57753428|ref|NC_006634.1| Cotesia congregata bracovirus segment Circle2, complete genome	Polydnaviridae	Bracovirus	character(0)	Viruses	0.0326943	1.06022	1.02753	1.03628	1.16029	0	0.454545	0.00507079	0.776232	0	0.0918471	0.265776	0.00201395	0	0	0	0	0	0	0	1.3846	2.70873	1.56145	0.0444109	0.017211	1.84979	2.88125	0.194616	0.466435	0.553946	0
A_22_P10549029	6	5007182	5007233	GAGAAACCGAGTTGCATTTGTCGAGTTTGTAGGATGGCTATGTAAGAAGGAC	NC_009334.1	gi|139424470|ref|NC_009334.1| Human herpesvirus 4, complete genome	Herpesviridae	Lymphocryptovirus	character(0)	Viruses	0.108321	0.340367	0.232045	1.03628	1.16029	0	0	0.00508569	0.776232	0	0	0	0	0.432016	0.0758255	0.170396	0	0.176532	0.260641	0.0761222	0.767084	0.217464	0.442645	0.316714	0.258811	0.0181027	0.492635	0.503079	0.254767	0.472732	0
A_22_P10001353	1	217813	217860	CCCACCGGAACAGAGTAGGATGCAATTTTCTTCTCTGACTGTGAATGT	NC_004910.1	gi|32140167|ref|NC_004910.1| Influenza A virus (A/Hong Kong/1073/99(H9N2)) segment 1, complete sequence	Orthomyxoviridae	Influenzavirus A	character(0)	Viruses	0.0195963	0.28808	0.268483	1.03628	1.16029	0	0	0.00512834	0.776232	0	0	0	0	0.114622	0	0	0	0	0.100937	0	0.780117	0.249196	0.643479	0.323076	0	0	0	0.192182	0.489094	0	0.491734
A_22_P10406125	5	2503042	2503101	CAATTATACTACATTATCTGCTTGTATAGTTATGAATATGCATTTAGTAGGAACTCTTAC	NC_007546.1	gi|80984706|ref|NC_007546.1| Rotavirus C segment 2, complete sequence	Reoviridae	Rotavirus	character(0)	Viruses	0.0238425	0.618883	0.59504	1.03628	1.16029	0	0.181818	0.00513173	0.776232	0	0	0	0.00201395	0	0	0	0	0	0.260254	0	1.56006	0.898018	0.576448	0.0444109	0.017211	0.589899	1.90666	0.194616	0.466435	0.553946	0
A_22_P10348644	4	7865166	7865225	CCTCCTTATGAACGTCCTAATTGGGAATCAATGAATGAAGGTCAACGACAATATTCATAT	NC_000936.1	gi|9633605|ref|NC_000936.1| Periplaneta fuliginosa densovirus, complete genome	Parvoviridae	Ambidensovirus	character(0)	Viruses	0.793364	2.1769	1.38353	1.03628	1.16029	0.363636	0.818182	0.00520149	0.776232	1.97288	1.33921	0.795679	0.00201395	0	1.3763	0	3.04142	0.199501	0	0	1.84355	0.898018	1.36112	3.43567	2.84913	3.28963	3.44199	3.7999	1.61488	0	1.41201
A_22_P10610550	7	582657	582716	ACAACACATTCTGAAATAGTTGATTTGTTATCATCGTATTTACCTATACAATCCGAAGGA	NC_006967.1	gi|62443971|ref|NC_006967.1| Deerpox virus W-1170-84, complete genome	Poxviridae	Cervidpoxvirus	character(0)	Viruses	0.219741	1.21593	0.996185	1.03628	1.16029	0.0909091	0.454545	0.00520187	0.776232	0.285043	0	0	0.3324	0	0.711161	0	0	0	0	1.08854	3.26444	0.898018	0.576448	1.29418	0	1.46177	1.04051	0.194616	0.487929	2.89663	1.26065
A_22_P10925427	9	6630896	6630953	AAACACTTATGTTACGACTACACTTCAACAAATCAAACGGTATCTTTTCGGCTCGTGG	NC_015249.1	gi|326536103|ref|NC_015249.1| Enterobacteria phage 285P, complete genome	Podoviridae	T7likevirus	character(0)	Viruses	0.0254904	0.47047	0.44498	1.03628	1.16029	0	0.0909091	0.00521696	0.776232	0	0	0.224462	0	0	0	0	0	0	0	0.055933	0.583727	0.0520958	0.82507	0.759193	0	0	0.689445	0.441243	0.130076	1.52109	0.173232
A_22_P10468601	5	7676681	7676740	AAGATGTCAGTCTCAGTTACATAATCGCAAAAACTCAAATTCACCACCTTTAGCATTTCC	NC_013058.1	gi|255237729|ref|NC_013058.1| Morogoro virus segment L, complete genome	Arenaviridae	Arenavirus	character(0)	Viruses	0.127439	0.677309	0.54987	1.03628	1.16029	0	0.272727	0.00522297	0.776232	0.250348	0	0	0.0580802	0.387621	0	0	0	0.131101	0.574679	0	1.71006	0.51699	1.33778	0.708927	0	0	0.271745	0.200275	0.839388	0.562703	1.30252
A_22_P10525665	6	2970794	2970853	ATAGCCTTTAATGTTTCTACAGAAATCAAATCTTGATATAACGATTTTGAAAGGTGTGAA	NC_004002.1	gi|21426071|ref|NC_004002.1| Sheeppox virus 17077-99, complete genome	Poxviridae	Capripoxvirus	character(0)	Viruses	0.0572923	0.826393	0.7691	1.03628	1.16029	0	0.363636	0.00523969	0.776232	0	0.0918471	0.536354	0.00201395	0	0	0	0	0	0	0	1.99918	0.898018	1.31687	1.4211	0.017211	2.22294	0	0.194616	0.466435	0.553946	0
A_22_P10263432	4	1438161	1438220	TTTCTCTGATCGTCATCAATGTGACCTTATCAACTCGTTTTCTATTGGTGATTTTGTTAT	NC_012135.1	gi|224808899|ref|NC_012135.1| Gayfeather mild mottle virus RNA 2, complete genome	Bromoviridae	Cucumovirus	character(0)	Viruses	0.0636272	0.445183	0.381556	1.03628	1.16029	0	0	0.00524484	0.776232	0	0	0	0	0	0	0	0	0.699899	0	0	0	0.515126	0.76937	0.497761	0.891661	0	0.155218	0.94074	0.867878	0.259264	0
A_22_P10366683	4	9252787	9252833	CACCTACCACATCTTTTTCAAGAACCAAAGGATCCCTGTCTCCTGTC	NC_003266.2	gi|51527264|ref|NC_003266.2| Human adenovirus E, complete genome	Adenoviridae	Mastadenovirus	character(0)	Viruses	0.146066	0.781982	0.635915	1.03628	1.16029	0.0909091	0.272727	0.00526388	0.776232	0	0	0	0	0	0.275548	0	0	0.247012	1.08417	0	1.31717	1.94526	1.70863	0.842278	0	0.716054	0.526467	0.369707	0.793256	0.38298	0
A_22_P10616375	7	1051348	1051399	ACTCAGTGTCCAAGAACATGAGCATGCTGCTAAACATTCCCGAAAAGCATAT	NC_001352.1	gi|9626032|ref|NC_001352.1| Human papillomavirus - 2, complete genome	Papillomaviridae	Alphapapillomavirus	character(0)	Viruses	0.0130101	0.337882	0.324872	1.03628	1.16029	0	0.0909091	0.00528311	0.776232	0	0	0	0	0	0	0	0	0.143111	0	0	1.17415	0.154612	0.457113	0.235767	0.742564	0.0974976	0	0.256825	0.0969783	0.296037	0.205159
A_22_P11105569	12	38006	38065	GACTGGGATAACCATTAGGAAATGATGGATAATACTAGATATTATTAGAAGTGGGCATCT	Z35304.1	gi|515356|emb|Z35304.1| S.moniliformis (AHL 370-1) mRNA for 16S ribosomal rRNA	Leptotrichiaceae	Streptobacillus	character(0)	Bacteria	0.616607	1.92049	1.30388	1.03628	1.16029	0.272727	0.818182	0.00536407	0.776232	0.602525	1.86961	1.10582	0	0	0.22513	1.54724	0.106873	0.63625	0.689223	0	0	4.10182	3.64062	2.7907	1.20301	1.62428	1.599	1.83732	0	1.47786	2.85079
A_22_P10921383	9	6334473	6334532	TTTTGTTACGCCAGAAACCAGGTCTTTGACTTCATCTTTTTCAGAAGTCGGTTCTTTATA	NC_015457.1	gi|330858525|ref|NC_015457.1| Shigella phage Shfl2, complete genome	Myoviridae	T4likevirus	character(0)	Viruses	0.0938748	0.433365	0.339491	1.03628	1.16029	0	0	0.00537907	0.776232	0	0.0746016	0	0	0.38716	0	0.124245	0	0	0.446615	0	1.15014	0.367164	0.618145	0.661933	0.550088	0	0	0.372488	0.553248	0	0.493815
A_22_P10433393	5	4704119	4704173	GAAGAGTGTGGTAACTTTGGTAACTGGGTTGAAGACTTTAAAGCCATTACTGGAG	NC_001662.1	gi|9628278|ref|NC_001662.1| Aleutian mink disease virus, complete genome	Parvoviridae	Amdoparvovirus	character(0)	Viruses	0.0396737	0.388817	0.349143	1.03628	1.16029	0	0	0.00538658	0.776232	0	0.411231	0	0	0	0	0	0	0.02518	0	0	0.975789	0.0624472	0.681823	0.194564	0	0.448315	0.879213	0.397132	0.637701	0	0
A_22_P10157985	2	3360131	3360190	TTAAATGTTTTGTGGTCCCCCCTATAAACTTAGTGCGCAAGTTGTTATTCTCCAATATGT	NC_011309.1	gi|207271566|ref|NC_011309.1| Jatropha yellow mosaic India virus DNA-A, complete genome	Geminiviridae	Begomovirus	character(0)	Viruses	0.103594	0.327242	0.223648	1.03628	1.16029	0	0	0.00540428	0.776232	0	0	0.0673107	0.238516	0.179097	0	0.223527	0	0.167467	0	0.263615	0.84599	0.263368	0.575339	0.187074	0.0432448	0.352	0.0490084	0.263233	0.38404	0.331602	0.304767
A_22_P10137359	2	1856573	1856632	ACCAGTGAGTTTTTAAGGATTGAGTTTAGATTATCTAACCAAACAGGAGTAACTACTACA	NC_009552.2	gi|158380386|ref|NC_009552.2| Geobacillus virus E2, complete genome	character(0)	Geobacillus	character(0)	phage	0.438221	1.82339	1.38516	1.03628	1.16029	0.0909091	0.727273	0.00540996	0.776232	0	0.797476	0.829572	0.568303	0	1.94686	0	0	0.678222	0	0	3.49799	0	4.98267	1.41294	1.66885	1.84143	0.647065	1.50736	1.87547	2.34655	0.27691
A_22_P10326991	4	6169290	6169335	TATCTATGTCGTCCGTCTCAAGGACGGAACTACTCGACAGGTGGTA	NC_011107.1	gi|195546701|ref|NC_011107.1| Pseudomonas phage PT2, complete genome	Podoviridae	T7likevirus	character(0)	Viruses	0.0826274	0.725845	0.643218	1.03628	1.16029	0	0.272727	0.00542845	0.776232	0.285043	0.356068	0.265776	0.00201395	0	0	0	0	0	0	0	1.3846	1.85084	0.576448	0.0444109	0.017211	0	0	1.10576	0.466435	1.05542	1.48317
A_22_P10798975	8	6323649	6323708	ACATACCGTGATAGCGTAAGACAACTTCATTATACATACAACGACATTTAGTTTTAAGTA	NC_014767.1	gi|313768203|ref|NC_014767.1| Micromonas sp. RCC1109 virus MpV1, complete genome	Phycodnaviridae	Prasinovirus	character(0)	Viruses	0.634312	2.13704	1.50273	1.03628	1.16029	0.272727	0.636364	0.00545749	0.776232	0	0	1.3733	2.03775	2.36553	0.877671	0	0	0.323178	0	0	2.46704	3.4867	0.576448	2.96744	1.01222	0	0	3.46975	3.14377	2.28744	4.09663
A_22_P10076854	1	6257649	6257703	TAACGATGCAAAACGTAGAGTCGAGCAATATGCATCCGACCTACATTTACTTACG	NC_009760.1	gi|156563990|ref|NC_009760.1| Bacillus phage 0305phi8-36, complete genome	Myoviridae	Bacillus	character(0)	phage	0.428541	1.06321	0.634673	1.03628	1.16029	0.0909091	0.272727	0.00546876	0.776232	0	0	0.869112	0	0.683079	0.45643	0	1.02244	0.0124387	0	1.67045	2.27076	0.871862	1.05904	1.24419	1.40228	0.925709	0.652199	0.396906	0.869619	1.1386	0.864193
A_22_P10429313	5	4349440	4349499	GATGTAGGTAGTGACGCAAGCGGTAATAACAACCATTTCGAAACTTATAATTTCACAGAG	NC_013021.1	gi|254729462|ref|NC_013021.1| Cyanophage PSS2, complete genome	Siphoviridae	Cyanophage	character(0)	phage	0.579251	1.40139	0.822143	1.03628	1.16029	0.181818	0.545455	0.00555073	0.776232	0.711521	0.445024	1.19401	0.430952	0.899116	0	0.328204	0	0.147839	0.474892	1.74021	2.35788	0.50671	1.03172	1.13756	0.53823	2.92521	1.45899	0.600115	1.4596	1.16234	2.23699
A_22_P10136940	2	1826554	1826613	GCAAGGTTTGTAACACAAGAGGAAACAAGTAACTCATAGTCGTATCTGGAAATAGGATTC	NC_010760.1	gi|189026277|ref|NC_010760.1| Latino virus segment L, complete sequence	Arenaviridae	Mammarenavirus	character(0)	Viruses	0.552507	1.73484	1.18233	1.03628	1.16029	0	0.636364	0.00555365	0.776232	0	1.0341	0.945164	0.042109	1.03287	0	1.00115	0.547716	0	0.513934	0.960531	3.14064	0	2.071	1.66169	3.72796	2.81784	0	1.0659	2.4107	0.689137	1.49835
A_22_P10365249	4	9153026	9153085	GATTTGGAGGATTTAAATGGTGTTAGGGAGAATGTATTCAATATTAGCAAAACTGTTCCT	NC_002526.1	gi|10086561|ref|NC_002526.1| Bovine ephemeral fever virus, complete genome	Rhabdoviridae	Ephemerovirus	character(0)	Viruses	0.14604	0.657004	0.510964	1.03628	1.16029	0	0.0909091	0.00556322	0.776232	0	0.0160684	0	0.130274	0.346603	0.309038	0.55391	0	0.0971448	0	0.153403	0.953917	0.689931	0.880083	0.109611	1.99052	0.267776	0.127007	0.359064	0.901567	0.367279	0.580289
A_22_P10499298	6	630939	630998	TGCCAATATATTTACTAGTCGGTATGATGACAGCACAATTAGTTCTGTTATTGTTACACA	NC_011354.1	gi|209401054|ref|NC_011354.1| Helicoverpa armigera NPV NNg1, complete genome	Baculoviridae	Helicoverpa	NULL	Insect viruses	0.0492887	0.43006	0.380771	1.03628	1.16029	0	0	0.00558862	0.776232	0.14304	0.020369	0	0	0	0	0.378767	0	0	0	0	1.07609	0	0.821155	0.198779	0.512553	0	1.0592	0.327768	0.477563	0	0.257546
A_22_P10510679	6	1615818	1615877	ATCTCGTGTAATATATTCTCTCCGGAGTTATGGTTTCGACCGAAAAGTTGTTGAATTCTA	NC_007999.1	gi|94676188|ref|NC_007999.1| Campoletis sonorensis ichnovirus segment P, complete genome	Polydnaviridae	Ichnovirus	character(0)	Viruses	0.0347026	0.411869	0.377167	1.03628	1.16029	0	0	0.0056601	0.776232	0	0.381729	0	0	0	0	0	0	0	0	0	1.10988	0.898018	0.576448	0	0	0.731222	0	0.194616	0.466435	0.553946	0
A_22_P10506375	6	1252661	1252720	TGTAACATTCAAACAATTCGTCTCTATGTTTGTCACCAAATATTTCCAATAATTCGTTCA	NC_003083.1	gi|15320657|ref|NC_003083.1| Epiphyas postvittana NPV, complete genome	Baculoviridae	Alphabaculovirus	character(0)	Viruses	0.888236	2.48883	1.6006	1.03628	1.16029	0.454545	0.818182	0.00567373	0.776232	0	1.49862	1.58113	2.00072	0.881556	1.3831	1.20281	0	0.845325	0.377325	0	6.5519	2.69282	1.35806	2.3745	1.10939	1.85494	1.52914	0.730687	4.12778	1.8326	3.21535
A_22_P10092660	1	7590607	7590666	GCCATATTTTTTATACGATAAGATCTCAACAACACAAATACGAAAGTTAAAATCGGAAGA	NC_010662.1	gi|187764323|ref|NC_010662.1| Heliothis armigera cypovirus 5 segment 7, complete sequence	Reoviridae	Cypovirus	character(0)	Viruses	0.878846	2.47113	1.59229	1.03628	1.16029	0.454545	0.818182	0.0056877	0.776232	0	0.0918471	1.14644	0	2.25444	1.75616	0	0.521444	0	1.15083	2.74615	2.63299	3.03377	3.39038	3.95853	0	1.65391	2.5612	0.170964	3.73749	4.87315	1.17006
A_22_P10715735	7	9024079	9024136	GACCCACTACTACAAAAGTGTCAACAAATTAATAATGCCTAAACGAGGAAGAGTTGGC	NC_003487.1	gi|19774242|ref|NC_003487.1| Tobacco necrosis virus D, complete genome	Tombusviridae	Betanecrovirus	character(0)	Viruses	0.380958	1.39614	1.01518	1.03628	1.16029	0.0909091	0.636364	0.00572584	0.776232	0	0.845246	0.970146	0.658712	1.07333	0.619954	0	0.023142	0	0	0	3.32094	1.32089	0.624208	0	1.63383	0.278656	0.365156	1.4719	1.30987	2.31422	2.71786
A_22_P10112807	1	9181273	9181332	TGTGTTTCTGAAGAAGATGCATTGTTCATCTTCTTCTTTCTCACAAACAACATTGTTTGT	NC_003642.1	gi|20177465|ref|NC_003642.1| Milk vetch dwarf virus segment 5, complete sequence	Nanoviridae	Nanovirus	character(0)	Viruses	0.649501	2.07416	1.42466	1.03628	1.16029	0.181818	0.727273	0.00576791	0.776232	0	0	0.265776	1.95301	0	0.806078	0.936244	0.911682	0	0	2.27173	4.24524	1.74346	3.08819	3.63183	2.27916	2.79537	2.67183	0.389324	1.97134	0	0
A_22_P10370587	4	9541273	9541332	TTGCTAACTGGTGGTGTGACTTTCACTATAAGTCTTTTATTAGTGATCCAAGGGCTAAAG	NC_003650.1	gi|20177486|ref|NC_003650.1| Pelargonium zonate spot virus RNA 2, complete genome	Bromoviridae	Anulavirus	character(0)	Viruses	0.0213474	0.249437	0.228089	1.03628	1.16029	0	0	0.00576861	0.776232	0	0	0	0	0.0662971	0	0	0	0	0.168524	0	0.718992	0.0146258	0.498449	0.061379	0.140949	0	0.0571659	0.418839	0.410826	0.046705	0.375874
A_22_P10463259	5	7254161	7254220	TCGTGTGATATCTTGTGATTTTTACTAGTGACACTGTAAACTAGAACTTTACCTGATTCA	NC_007028.1	gi|66391195|ref|NC_007028.1| Microplitis demolitor bracovirus segment A, complete genome	Polydnaviridae	Bracovirus	character(0)	Viruses	0.430564	1.32008	0.889513	1.03628	1.16029	0.181818	0.636364	0.00580412	0.776232	0.435395	0	0	0.802278	0	0	0	1.25712	0	1.26796	0.973438	0	1.37978	1.7008	2.38804	2.58473	2.103	0	0.968461	0.466435	1.49108	1.43852
A_22_P10465615	5	7449865	7449920	TGTCACTTCGGTCAATTATGAGGTCGTGAAAGCGAAGATAAACCCAACGTATAAAA	NC_007341.1	gi|72398332|ref|NC_007341.1| Tomato chlorosis virus RNA 2, complete genome	Closteroviridae	Crinivirus	character(0)	Viruses	0.572788	1.73873	1.16594	1.03628	1.16029	0.272727	0.636364	0.0058428	0.776232	0.314424	1.65215	0.219754	0.36521	0	0.144065	1.44551	0	0.604298	0	1.55525	2.0587	1.30353	2.4039	2.46611	4.1264	2.99238	1.01559	1.24921	0.629266	0.168258	0.712665
A_22_P10368048	4	9342446	9342505	TATCTTTTGATCGTTCATTATTGCCGTATTTGTCGTCGTTGTCGTCATTTGGATTCAAAA	NC_003349.1	gi|18138257|ref|NC_003349.1| Helicoverpa zea SNPV, complete genome	Baculoviridae	Helicoverpa	NULL	Insect viruses	0.0518714	0.259916	0.208045	1.03628	1.16029	0	0	0.0058711	0.776232	0	0	0.161337	0.234348	0.17431	0	0	0	0	0.000591211	0	0.452536	0	0	0.0640103	0.188387	0.135207	0.143176	0.39293	0.665497	0.352391	0.464946
A_22_P15562860	57	291742	291796	GAGTTTTCAACTCCCAAACCCACTGTGAACATATACCATTGTTTATTCGTTGCCT	AB114223.1	gi|32480562|dbj|AB114223.1| Paecilomyces marquandii genes for 18S rRNA, ITS1, 5.8S rRNA, ITS2, 28S rRNA, partial and complete sequence, strain:NBRC 31966	Clavicipitaceae	Paecilomyces	Fungi	Eukaryota	0.055496	0.381593	0.326097	1.03628	1.16029	0	0.0909091	0.00588212	0.776232	0	0	0	0	0.252359	0	0.269228	0	0	0.0888691	0	1.23254	0.226708	0.750998	0.255022	0.353251	0.302514	0.36697	0.132886	0.485963	0.0906711	0
A_22_P10366326	4	9226881	9226934	CAAAACACACTTCGAATGTGTAGATTACCTGTCCCAATTGATAACCGACGTGAG	NC_003220.1	gi|17017957|ref|NC_003220.1| Planaria asexual strain-specific virus-like element type 1 large DNA segment, complete genome	character(0)	Planaria	character(0)	Insect virus	0.248347	1.92055	1.6722	1.03628	1.16029	0.0909091	0.545455	0.00590764	0.776232	0.285043	0	0.510151	1.93663	0	0	0	0	0	0	0	4.80732	1.9565	4.61216	0.38389	1.415	0.906575	0	2.04755	0.862034	4.01894	0.116067
A_22_P10194150	2	6166813	6166872	TATCAGAAAGGGGTTGACTTGATACAAAAATTGAGAACTGTTCATTCAATGGCTCAGGTT	NC_001489.1	gi|9626732|ref|NC_001489.1| Hepatitis A virus, complete genome	Picornaviridae	Hepatovirus	character(0)	Viruses	0.0902258	0.606554	0.516329	1.03628	1.16029	0	0.181818	0.00593037	0.776232	0.103496	0	0	0	0.172394	0	0	0.122934	0.313107	0.219352	0.0612018	0.49564	0	1.36837	1.38038	0.919118	0.887857	0	0.520218	1.10051	0	0
A_22_P10768972	8	3745602	3745649	GGTTACATCAGTCATCACCTGATAACGGCATACACGCATTTTGGCGTT	NC_014467.1	gi|304373555|ref|NC_014467.1| Enterobacteria phage RB16, complete genome	Myoviridae	T4likevirus	character(0)	Viruses	0	0.182222	0.182222	1.03628	1.16029	0	0	0.00595814	0.776232	0	0	0	0	0	0	0	0	0	0	0	0.604057	0	0.2045	0.0527574	0.0504815	0	0.266839	0.136338	0.2604	0	0.429073
A_22_P10091241	1	7481269	7481328	GTGCTATTGTAAAGCCAGTTTGTGCTAGTATTTATCAGGGTTCTACTACTAGTGGACACT	NC_010437.1	gi|169822550|ref|NC_010437.1| Bat coronavirus 1A, complete genome	Coronaviridae	Alphacoronavirus	character(0)	Viruses	0.0553001	0.325148	0.269848	1.03628	1.16029	0	0	0.00602035	0.776232	0	0	0	0.00301469	0.0260361	0.000779177	0	0	0	0.413994	0.164476	0.818261	0.208212	0.0146193	0.0922229	0	0.535927	0.464943	0.68079	0.0792033	0.212597	0.46985
A_22_P10719256	7	9322651	9322710	TCAGAAAGTGAGACATACTATAAGTGGACAGCATCAGAATTTACAGGAGCATTTCAGCAG	NC_014070.1	gi|295413936|ref|NC_014070.1| Torque teno sus virus 1, complete genome	Anelloviridae	Iotatorquevirus	character(0)	Viruses	0.505531	0.959529	0.453998	1.03628	1.16029	0.0909091	0.181818	0.0060322	0.776232	0.268572	0.574911	0.172157	0.153446	0.385666	0.394898	0.417706	0.304217	0.781298	1.19307	0.914902	1.0346	0.709572	0.514053	0.947238	0.569796	0.454146	1.11952	1.13198	1.73533	0.705934	1.63266
A_22_P10826576	8	8416923	8416979	GGACGTGCATATGGTAAGGAAGCATCAGATGAAATGATTAAAGAACCCAGTGCTATT	NC_013692.1	gi|282598847|ref|NC_013692.1| Pseudomonas phage LIT1, complete genome	Podoviridae	N4likevirus	character(0)	Viruses	0.522492	0.934417	0.411925	1.03628	1.16029	0	0.0909091	0.00603565	0.776232	0.560169	0.873384	0.280095	0.0808963	0.306005	0.804661	0.280688	0.46337	0.938141	0.612985	0.547013	1.94139	0.800169	0.822092	0.92496	0.823588	0.680263	0.246156	1.06698	1.00018	0.907496	1.06531
A_22_P10869698	9	1911842	1911901	AGGTTTGAGGAGTTTTTATACATTGAAAAGGTGTTTGAATACCTCAAAAGATACAAATCA	NC_013288.1	gi|260665870|ref|NC_013288.1| Ostreococcus tauri virus 1, complete genome	Phycodnaviridae	Ostreococcus	character(0)	Plant viruses	0.749385	2.45407	1.70469	1.03628	1.16029	0.272727	0.727273	0.00604029	0.776232	2.79479	0.989134	0.196982	1.39147	0.124307	0.796852	0	0	0	0	1.94969	2.65841	0.851366	3.14013	0.698837	6.48261	1.75803	0	2.40924	3.05703	3.57388	2.36527
A_22_P10635556	7	2728812	2728871	CCTTCAAATAATATAACCCTGGAAGATAGATATAGATTTATAAATTCACTTGCAACTAGA	NC_010107.1	gi|161622648|ref|NC_010107.1| Bandicoot papillomatosis carcinomatosis virus type 1, complete genome	Papillomaviridae	character(0)	character(0)	Viruses	0.873232	2.23606	1.36283	1.03628	1.16029	0.363636	0.727273	0.00609175	0.776232	0.716204	0.318143	0	0	2.33946	3.07441	0	1.81262	1.34472	0	0	3.30674	0.898018	2.44408	2.62727	1.05629	1.85166	0	3.55476	3.95056	2.74098	2.16635
A_22_P15565013	57	655111	655170	AGTAGAGTGATCGAAAGGTTAAAAGCACCTTGAAAAGGGAGTTAAATAGCACGTGAAATT	AB232890.1	gi|73912445|dbj|AB232890.1| Coccidioides immitis gene for 18S rRNA, ITS1, 5.8S rRNA, ITS2, and 28S rRNA, partial and complete sequence, strain: IFM 45815	character(0)	Coccidioides	Fungi	Eukaryota	2.07724	4.07513	1.99789	1.03628	1.16029	0.909091	1	0.00610622	0.776232	1.56117	2.12801	1.04738	1.65491	2.74323	1.04137	4.28571	2.56706	0.493103	2.24114	3.08655	6.14708	1.40042	2.72721	1.92566	6.18838	8.34182	3.25716	3.47255	3.93339	4.29724	3.1355
A_22_P10533684	6	3724552	3724611	TATATGTTGTTCCATCAGCAAAACTGACCACTTTGGTGAGTTTCTAGAAACAAGGCTTAG	NC_001350.1	gi|9625955|ref|NC_001350.1| Saimiriine herpesvirus 2, complete genome	Herpesviridae	Rhadinovirus	character(0)	Viruses	0.0919018	0.52732	0.435419	1.03628	1.16029	0	0.0909091	0.00618221	0.776232	0	0.169148	0	0.0941625	0.316959	0	0.43065	0	0	0	0	1.6681	0.187385	0.86787	0.453795	0	0.613516	0.420851	0.462058	0.800186	0.229502	0.0972621
A_22_P10370218	4	9514174	9514233	TACAATTTCGCCAAATTAAAGAAAGCCGTTAGGGAGAAATTTTCTGAGAACAAGTCTCAA	NC_003617.1	gi|20153349|ref|NC_003617.1| Lettuce infectious yellows virus RNA 1, complete genome	Closteroviridae	Crinivirus	character(0)	Viruses	1.10114	2.31043	1.20928	1.03628	1.16029	0.545455	0.909091	0.00624016	0.776232	0.285043	3.10388	0.19391	2.65732	1.44557	0	1.34445	1.62588	0	0.216074	1.24046	1.57649	3.37936	3.30337	2.11373	1.34756	2.06133	3.40662	2.13183	3.56852	0.553946	1.97193
A_22_P10290514	4	3541045	3541089	ACGTTCGCCAGTGGCTCCATTACCGACAACACGCTGTTCACCGTC	NC_004681.1	gi|29565879|ref|NC_004681.1| Mycobacterium phage Cjw1, complete genome	Siphoviridae	Cjwunalikevirus	character(0)	Viruses	0	0.160419	0.160419	1.03628	1.16029	0	0	0.00624938	0.776232	0	0	0	0	0	0	0	0	0	0	0	0.478275	0	0	0	0.263948	0	0.278722	0.184227	0.38742	0	0.172013
A_22_P10916608	9	5959169	5959226	AAGAAGTTCGTTCAATTGGAGGATCGTTTTCTTCAAATTGAACGAAATTCGGTGTGTT	NC_014789.1	gi|314055095|ref|NC_014789.1| Ostreococcus tauri virus 2, complete genome	Phycodnaviridae	Ostreococcus	Algae virus	Plant viruses	0.0590739	0.462681	0.403608	1.03628	1.16029	0	0.0909091	0.00625777	0.776232	0.285043	0.0918471	0.265776	0.00201395	0	0	0	0.00513233	0	0	0	1.3846	0.898018	0.576448	0.0444109	0.017211	0	0.787908	0.194616	0.466435	0.553946	0.165904
A_22_P10818120	8	7820647	7820706	ATATATCTAACAGCGAGTGCAAGTATCCAGACTACATTAAGATGGCAAATGACCCATATG	NC_007150.1	gi|68304288|ref|NC_007150.1| Procyon lotor papillomavirus 1, complete genome	Papillomaviridae	Lambdapapillomavirus	character(0)	Viruses	0.209412	0.554324	0.344912	1.03628	1.16029	0	0.0909091	0.00626614	0.776232	0.139179	0.406342	0.22063	0	0.193652	0.486475	0.457176	0	0.0674773	0	0.332599	1.36542	0.378577	0.741605	0.794324	0	0.175511	0.657295	0.532471	0.465255	0.388192	0.598912
A_22_P15559755	56	1038766	1038825	GCTCATTTCCATTATGTTTTAAGTATAGGGGCTGTTTTTGGAATTTTGACTGGGGTTAAT	NC_011300.1	gi|207266404|ref|NC_011300.1| Enterobius vermicularis mitochondrion, complete genome	Oxyuridae	Enterobius	Metazoa	Eukaryota	0.0409274	0.324843	0.283915	1.03628	1.16029	0	0	0.00631124	0.776232	0	0	0	0	0	0	0.21645	0	0.0110806	0.154229	0.0684412	1.11291	0.128377	0.541549	0.203669	0.392507	0.0362818	0	0.286713	0.389649	0.149472	0.33214
A_22_P11036763	10	5436329	5436388	TTACAAGAACTGTATCACCTGGCGATCAACAGTGTATTGATGACACAATGAAGATCCTTA	NC_015280.1	gi|326782024|ref|NC_015280.1| Prochlorococcus phage P-HM1, complete genome	Myoviridae	Prochlorococcus	character(0)	phage	0.172147	0.590994	0.418846	1.03628	1.16029	0	0.0909091	0.00634906	0.776232	0.00387314	0	0	0	0.233081	0.552845	0.25815	0	0.176782	0	0.668889	1.58221	0.463402	0.687368	0.0574529	1.06999	0.355163	0.666417	0.306681	0.725011	0.315438	0.271799
A_22_P10561101	6	6136418	6136477	AATTCCAGAACAGAATATTCCAAAAGTTAGTGGCAATCAGTATAGAGTCTTTAGAGTGCA	NC_004195.1	gi|23217014|ref|NC_004195.1| Bovine papillomavirus type 5, complete genome	Papillomaviridae	Epsilonpapillomavirus	character(0)	Viruses	0.368034	1.17764	0.80961	1.03628	1.16029	0.0909091	0.545455	0.00637305	0.776232	0.238449	0.502607	0	0	0	0.998276	0	1.27349	1.03555	0	0	2.04475	1.63997	1.00296	0.546693	1.21263	2.02158	2.20082	0	0.507154	0	1.77752
A_22_P11028185	10	4925638	4925697	TGGTGATTTGGTTCACATTTTAAGCAGATTTGATTTCCATACTCCAATTGATAGCATTCG	NC_014635.1	gi|310722194|ref|NC_014635.1| Aeromonas phage phiAS4, complete genome	Myoviridae	T4likevirus	character(0)	Viruses	0.0976365	0.544451	0.446815	1.03628	1.16029	0	0.181818	0.00639215	0.776232	0.612004	0	0	0	0	0.281269	0.122757	0	0.0579709	0	0	0.920855	0.621962	0.457383	0.57407	1.39796	0	0	0.0300546	0.342275	1.23678	0.407619
A_22_P10406122	5	2502579	2502638	CCTCAAACTATATGTCACTAGCATCATGTATGTATTTAATGACTATTATGCCATCAGAGA	NC_007546.1	gi|80984706|ref|NC_007546.1| Rotavirus C segment 2, complete sequence	Reoviridae	Rotavirus	character(0)	Viruses	0.421246	1.80621	1.38496	1.03628	1.16029	0.181818	0.727273	0.00642666	0.776232	0.62409	0	1.86084	0.00201395	0.413207	0	0	0	0	1.73355	0	3.39026	1.37923	2.89283	0	4.3494	1.613	0	0	1.37383	2.5676	2.30216
A_22_P10843563	8	9858407	9858466	TGTAAACCCTAGGACTAAGGTCAATATGACCGCATAAGTAATTATGTGGACCTAATGATC	NC_007211.1	gi|71658834|ref|NC_007211.1| Alternanthera yellow vein virus DNA-A, complete genome	Geminiviridae	Begomovirus	character(0)	Viruses	0.655344	2.51574	1.8604	1.03628	1.16029	0.181818	0.727273	0.0064269	0.776232	2.47923	0.0918471	0	0	0	0	2.94426	0.148857	0	0.618301	0.926282	4.17289	4.13717	4.07053	0.747017	2.95165	2.01102	0	1.28697	5.88908	2.40684	0
A_22_P10193703	2	6133666	6133725	GGAGAATGTTAATAGATTTCAGAGAATTGAACAAACAGACAGAAGATTTAACAGAAGCGC	NC_001463.1	gi|9626651|ref|NC_001463.1| Caprine arthritis-encephalitis virus, complete genome	Retroviridae	Lentivirus	character(0)	Viruses	0.416501	2.09648	1.67997	1.03628	1.16029	0.181818	0.636364	0.00646971	0.776232	0.436245	0	0	1.35023	0.390203	1.27332	0.564609	0.376876	0	0	0.190024	4.35326	0.549038	4.21301	1.51927	0.365409	0.0793174	5.50099	0.649684	1.44048	2.22337	2.1674
A_22_P10094984	1	7766415	7766474	CAATTTGCAGTTATTGGTTGAAAACTATGTCTTTAGTTAAGACCATCAAAGTTAGACCCA	NC_005226.1	gi|38488686|ref|NC_005226.1| Tula virus segment L, complete sequence	Bunyaviridae	Hantavirus	character(0)	Viruses	0.0829373	1.13415	1.05121	1.03628	1.16029	0	0.454545	0.00650519	0.776232	0	0	0	0	0	0	0	0.91231	0	0	0	1.3846	3.72604	1.1245	1.58409	0.017211	0	2.27402	0.410313	0.466435	0	1.4884
A_22_P11792783	19	5935917	5935975	GTTTGAAGAGGTATTCAAACTTATCTTCACCAAACTTTTTGATGAGATGGAGAGCGGAC	NC_002950.2	gi|34539880|ref|NC_002950.2| Porphyromonas gingivalis W83, complete genome	Porphyromonadaceae	Porphyromonas	character(0)	Bacteria	0.106046	0.416649	0.310603	1.03628	1.16029	0	0	0.00655583	0.776232	0.632989	0	0	0.282751	0	0.135753	0	0	0.115008	0	0	0.306578	0.492646	0.457807	0	0.438716	0.692232	0.954718	0.648892	0.591548	0	0
A_22_P10874412	9	2256381	2256437	CTGATCTCCTTCCATACACCAGGTCTAGTAATATAACATCTACGGATACAGGCTCAG	NC_001607.1	gi|9627493|ref|NC_001607.1| Borna disease virus, complete genome	Bornaviridae	Bornavirus	character(0)	Viruses	0.0620875	0.34832	0.286232	1.03628	1.16029	0	0	0.00656694	0.776232	0.0519018	0	0.0846365	0	0	0	0.223676	0	0.22099	0.0622046	0.039554	0.925598	0.206308	0.840749	0.223123	0	0	0.018027	0.390681	0.416692	0.383678	0.426665
A_22_P10277722	4	2642452	2642496	AAAGTGATTTGTGAACCGCTGGGCCGTAATTACCGCGTCAGTATG	NC_003444.1	gi|19548987|ref|NC_003444.1| Enterobacteria phage SfV, complete genome	Myoviridae	Enterobacteria	character(0)	phage	0.100698	0.364409	0.26371	1.03628	1.16029	0	0	0.00659018	0.776232	0.159448	0	0.374347	0.0852364	0.15046	0.338189	0	0	0	0	0	0.784492	0	0.258562	0	0.493852	0.707356	0.351208	0.499249	0.597189	0.0524501	0.264137
A_22_P10216790	3	1199649	1199708	GGAACAGGCATTAGTTAAGAAGTTCGTTAGGGTTAACAATTATGTTGTGTATAACCAGCA	NC_004628.1	gi|29135243|ref|NC_004628.1| Chilli leaf curl virus, complete genome	Geminiviridae	Begomovirus	character(0)	Viruses	0.584615	1.50904	0.924428	1.03628	1.16029	0.272727	0.636364	0.00659676	0.776232	1.52996	0	0.743898	1.1888	0.146796	1.00232	0	0	0.724263	1.09472	0	3.02821	0	1.1926	0.697463	0.936547	2.89186	0.803429	1.76564	1.79409	1.21597	2.27367
A_22_P10364413	4	9080624	9080676	TGCCTGAAGATATCCCTGAGGTTAGGAAAATCTCAAAGAGGGAACAAGAACTA	NC_002469.1	gi|9635572|ref|NC_002469.1| Ovine astrovirus, complete genome	Astroviridae	Mamastrovirus	character(0)	Viruses	0.523691	2.59931	2.07562	1.03628	1.16029	0.181818	0.818182	0.00663016	0.776232	0	0	0	0	1.71302	0.475153	1.01544	0	0	0	2.55699	4.98802	2.23918	1.84872	6.19555	0	0	6.31144	2.29089	1.68565	1.26726	1.76572
A_22_P10362165	4	8927433	8927492	ACCAAACCTGAAAAGTGCATTTGATATAATAAGTATATCAAGTTAAGAGAGGAAAGCAAA	NC_001835.1	gi|9629653|ref|NC_001835.1| Lactococcus phage sk1, complete genome	Siphoviridae	Skunalikevirus	character(0)	Viruses	0.953737	2.45041	1.49667	1.03628	1.16029	0.454545	0.727273	0.00664509	0.776232	2.68895	1.40223	1.99611	1.88399	0	0	0	0	0	2.51983	0	3.38337	0.898018	3.79713	0.359751	3.40832	2.92805	2.6715	3.473	2.10101	3.93437	0
A_22_P10823085	8	8177089	8177148	TAACATCTATGATGAGTGACATAAATACATTGAAGGAAGAACTATCTGAAATCAAACAAC	NC_006820.1	gi|58532811|ref|NC_006820.1| Synechococcus phage S-PM2, complete genome	Myoviridae	T4likevirus	character(0)	Viruses	1.07101	3.02975	1.95874	1.03628	1.16029	0.454545	0.818182	0.00665067	0.776232	3.28084	2.26514	1.00227	0.0348929	0	1.15023	0	0.0410169	1.48604	0	2.52071	2.08745	2.74918	2.16831	0.058387	2.6361	6.56878	0	3.89065	3.92122	3.75706	5.4901
A_22_P10525811	6	3000169	3000228	AACCAAGAGTTTTAAATCCACGAAGTCATATACCTATACCATCATTACCTAAGGATGAAA	NC_004002.1	gi|21426071|ref|NC_004002.1| Sheeppox virus 17077-99, complete genome	Poxviridae	Capripoxvirus	character(0)	Viruses	0.625485	1.99437	1.36888	1.03628	1.16029	0.181818	0.727273	0.00666444	0.776232	0	0	0.265776	3.36767	0.693731	0	0.494911	0	0.397379	1.66087	0	1.50378	2.43011	1.19138	2.773	3.10013	0.338471	0.992168	2.19578	4.15874	3.25447	0
A_22_P10341648	4	7306278	7306337	AAGAAAGGCTGAAAGATAAGGACAATATAACGACAGCGGATATTATTGCCTATTTGGTGA	NC_003724.1	gi|20373119|ref|NC_003724.1| Potato mop-top virus RNA 3, complete sequence	Virgaviridae	Pomovirus	character(0)	Viruses	0.521802	1.40684	0.885042	1.03628	1.16029	0.272727	0.545455	0.00666837	0.776232	0	0.33372	1.21375	0.217825	0.543609	0.732496	0	0.0541195	0.0162882	1.39387	1.23414	3.09798	0.372338	1.87202	1.07992	0.571719	2.49534	0.597587	1.76576	1.49489	0.326017	1.80172
A_22_P10120117	2	577971	578027	TTTCGTATAAGCACCTCTGTAGTCTACTCTCGTTGTGCACAATTTAAATTTTCCGCG	NC_008939.1	gi|124378259|ref|NC_008939.1| Glypta fumiferanae ichnovirus segment C1, complete sequence	Polydnaviridae	Ichnovirus	character(0)	Viruses	0.139205	0.687435	0.54823	1.03628	1.16029	0	0.0909091	0.00674165	0.776232	0.505118	0	0	0.597552	0	0	0	0	0	0	0.428585	1.91886	0.198854	0.833775	1.02614	1.1213	0	1.0913	0.725077	0	0.186384	0.4601
A_22_P10833508	8	8882427	8882486	AAAAAGTTCCAGGTGTTAACAATTATATTTGTAAATCGTGTGAATTCAAACAAAAATGCA	NC_004086.1	gi|22122273|ref|NC_004086.1| Sulfolobus islandicus rod-shaped virus 2, complete genome	Rudiviridae	Rudivirus	character(0)	Viruses	1.22704	2.46433	1.23729	1.03628	1.16029	0.545455	0.909091	0.0067458	0.776232	2.70739	1.29428	1.4682	0.879789	0.139086	0	0.78192	3.1486	1.51045	1.56773	0	1.99347	2.97461	3.50869	2.96278	0	3.24294	2.47237	1.28924	3.58484	1.79423	3.28445
A_22_P10090275	1	7399418	7399477	TCAATTGTTTCGACAAACATTTTCGTGACAATTTCTTTGGCAAACGTGATTAAATGGTGT	NC_010276.1	gi|165969010|ref|NC_010276.1| Orgyia leucostigma NPV, complete genome	Baculoviridae	Alphabaculovirus	character(0)	Viruses	0.213555	1.59865	1.38509	1.03628	1.16029	0.0909091	0.545455	0.00675887	0.776232	0.681422	0.0184107	0	0	0	0	0	0	1.25455	0	0.394725	3.55191	0	0.576448	2.06816	0	1.93555	0	3.68182	2.70672	3.06452	0
A_22_P11043033	10	5777834	5777893	TCATTACTGCTGCTGATATTTCTTTTAATGCTGCTAGAACAACATGTCAAATTACTAACC	NC_015282.1	gi|326782497|ref|NC_015282.1| Synechococcus phage S-SM1, complete genome	Myoviridae	Synechococcus	character(0)	phage	0.0664451	0.512829	0.446384	1.03628	1.16029	0	0.0909091	0.00676398	0.776232	0	0	0	0	0	0.433223	0.223793	0	0	0.0738797	0	1.64481	0.342559	0.638573	0	0.479778	0.0119803	0.212079	0.0786837	0.86801	0.466332	0.898314
A_22_P10456085	5	6663079	6663131	AGTCTTCTTCCTCAACCAAAAGAAGGCCAAAGATGTCTTACGTAAGACATCGA	NC_005777.1	gi|44965100|ref|NC_005777.1| Oropouche virus segment S, complete genome	Bunyaviridae	Orthobunyavirus	character(0)	Viruses	0.487964	1.1207	0.632736	1.03628	1.16029	0.0909091	0.545455	0.00676595	0.776232	0	0	0	0.611323	0.68964	0.685015	0.627677	0.556848	1.08699	0.239077	0.87103	2.34877	1.3894	1.56868	1.2299	1.21709	0.740604	1.93191	0.323907	0.475031	0.595843	0.506556
A_22_P14098884	41	7515447	7515506	GATTCTGCTTTTTTAAGGTCATACTTACGTGTTGGCATATCGAAATTAATGTCTGTTACA	NC_010079.1	gi|161508266|ref|NC_010079.1| Staphylococcus aureus subsp. aureus USA300_TCH1516, complete genome	Staphylococcaceae	Staphylococcus	character(0)	Bacteria	0.111397	0.650469	0.539072	1.03628	1.16029	0	0.272727	0.00683151	0.776232	0	0.890656	0	0	0.334715	0	0	0	0	0	0	1.06505	0	0.624773	1.05028	0	1.38618	0.543845	0	1.31238	1.17265	0
A_22_P10477438	5	8415573	8415632	TATTGTTATCAATGTTATCAAGTTTGCTACCATCGACAGGACCTATGACTGCATGATTCC	NC_008169.1	gi|109255260|ref|NC_008169.1| Citrus leprosis virus C RNA-1, complete genome	character(0)	Citrus	character(0)	Plant viruses	0.13057	0.73487	0.604299	1.03628	1.16029	0	0.0909091	0.00686341	0.776232	0	0.0225972	0.168295	0	0.587871	0	0	0	0	0	0.657512	2.32953	0.0422513	0.847582	0.462205	0.905762	0.660544	0.227859	1.09124	1.12893	0.0451732	0.342493
A_22_P10878994	9	2587333	2587392	CAACTCTATTTCTTTGCCGATTTAGACTTGTTTGAACCTTTATTCCGAACTCCTCTTGTA	NC_007522.1	gi|78484344|ref|NC_007522.1| Schizochytrium single-stranded RNA virus, complete genome	character(0)	Schizochytrium	Protist virus	Plant viruses	0.0117524	0.345547	0.333794	1.03628	1.16029	0	0	0.00690845	0.776232	0	0	0	0	0	0.0923952	0.0368812	0	0	0	0	1.09215	0	0.254448	0.242089	0.79172	0.269111	0	0.492079	0	0	0.65942
A_22_P10924183	9	6540294	6540353	ACAGACTATAGTAACTTTATGAAATTAAACGCTTTTTTCCGTATGGCTGAGAAAACTGTA	NC_015466.1	gi|331028054|ref|NC_015466.1| Roseobacter phage RDJL Phi 1, complete genome	Siphoviridae	Roseobacter	character(0)	phage	0.309141	1.08557	0.776426	1.03628	1.16029	0.0909091	0.363636	0.00692787	0.776232	0	0	0	0	0	0.404382	0	1.63584	0.442812	0.846962	0.0705607	1.83576	0.511331	0	0.950282	1.15119	2.67548	0.572254	1.48294	1.6768	0.829852	0.25536
A_22_P10035956	1	3138492	3138551	GCTCATACGTCGGTTGTTTTATGTTATCGGTTGACGATATGTGATATTGGAGTCACATAA	NC_008724.1	gi|119953744|ref|NC_008724.1| Acanthocystis turfacea Chlorella virus 1, complete genome	Phycodnaviridae	Chlorovirus	character(0)	Viruses	0.209956	1.34563	1.13567	1.03628	1.16029	0.0909091	0.636364	0.00694972	0.776232	0	0	0	0.481054	0	0	0	1.08983	0	0	0.738639	1.3846	1.71833	3.53809	1.62686	0	0	1.29098	2.43307	0	0	2.80997
A_22_P10870630	9	1977579	1977629	ATAGCATTCGCTGTGTTTTTACTGGGCTTTTTCATGGGGAAAACCATGCAA	NC_013288.1	gi|260665870|ref|NC_013288.1| Ostreococcus tauri virus 1, complete genome	Phycodnaviridae	Ostreococcus	character(0)	Plant viruses	0.0584182	0.439343	0.380925	1.03628	1.16029	0	0.0909091	0.00696356	0.776232	0	0	0	0	0.0649832	0	0.153557	0	0	0.0658543	0.358206	1.39253	0.462705	0.516802	0.570141	0.772248	0	0	0.239453	0.205351	0	0.673543
A_22_P10726684	7	9900673	9900732	TGATAAAATAGGATGGGTCTACGTTAGGACTATATCGCAATACAGTAGTTGGGAAAGAGA	NC_013588.1	gi|270281819|ref|NC_013588.1| Sulfolobus spindle-shaped virus 7, complete genome	Fuselloviridae	Alphafusellovirus	character(0)	Viruses	0.196197	1.19393	0.997737	1.03628	1.16029	0	0.545455	0.00697333	0.776232	0	0.880637	0.112789	0.0519073	0	0	0.596752	0	0	0	0.516087	1.60611	0.746492	1.65686	3.27717	0.274684	0	0	1.27959	2.49582	1.79656	0
A_22_P10726518	7	9888471	9888530	ACAAGGGATATGTTGAAATAGGATACATCAAAAAAGAACAAGGCAAATATCAACTATTGA	NC_013587.1	gi|270281785|ref|NC_013587.1| Sulfolobus spindle-shaped virus 6, complete genome	Fuselloviridae	Betafusellovirus	character(0)	Viruses	0.63039	1.31799	0.6876	1.03628	1.16029	0.181818	0.454545	0.00698444	0.776232	0	1.73045	0.373894	0.793179	0.743452	1.21064	0.144881	0.406141	0.103425	0.773829	0.654405	2.16951	0.616599	1.78171	0.722603	0.796759	0.732478	1.55406	1.03308	2.50823	1.78561	0.79726
A_22_P10250640	4	477486	477541	ATCTCTGGAGACATGTGACAAATGTGGCAAATTGCTTAATGGCTTTGGAGTTTTTG	NC_011704.1	gi|218148631|ref|NC_011704.1| Rabbit calicivirus Australia 1 MIC-07, complete genome	Caliciviridae	Lagovirus	character(0)	Viruses	0.152568	0.460163	0.307595	1.03628	1.16029	0	0	0.00698555	0.776232	0	0	0	0.434513	0.0197191	0.211917	0.272987	0	0.0956761	0.375097	0.26834	1.08675	0.302151	0.871826	0.570244	0.0960259	0	0.209738	0.688166	0.386983	0.442917	0.406999
A_22_P10119338	2	492479	492538	TTCATCCGTAACGATGAGATTTTCCTCATGAACGAACGCAATATAATCTCTTGAAGTTTG	NC_008904.1	gi|124378181|ref|NC_008904.1| Glypta fumiferanae ichnovirus segment B64, complete sequence	Polydnaviridae	Ichnovirus	character(0)	Viruses	0.168651	1.47532	1.30667	1.03628	1.16029	0	0.545455	0.0070079	0.776232	0	0	0.274845	0	0	0	0	0.591603	0.988716	0	0	4.04241	3.74827	1.36987	1.71511	0	1.51054	0.723208	0.541141	0	2.578	0
A_22_P11097242	11	113682	113739	TTTTGTCTCGAATCTTATTGACGGCCATTGTTATTCCCCTTTTGCTGCAAATCAGATA	NC_016073.1	gi|351518443|ref|NC_016073.1| Salmonella phage SFP10, complete genome	Myoviridae	Viunalikevirus	character(0)	Viruses	0.146295	0.424394	0.278099	1.03628	1.16029	0	0	0.00706642	0.776232	0.350673	0.128578	0	0	0.0621865	0	0	0	0	0.416539	0.651264	0.821128	0.49685	0.513001	0.550643	0.115866	0.0218696	0.0534734	0.401155	0.664976	0.589879	0.439494
A_22_P10750287	8	1809156	1809215	CGTGTTTGGACAGTTATGAATGTTATAACACTTGTCTACAAGGTCTACTATGGTAATTCG	NC_014470.1	gi|304633675|ref|NC_014470.1| Bat coronavirus BM48-31/BGR/2008, complete genome	Coronaviridae	Coronavirus	character(0)	Viruses	0.194075	1.48827	1.29419	1.03628	1.16029	0.0909091	0.545455	0.00709646	0.776232	0	0	0.378573	0	0.198186	0	0.265453	0	0	0.160426	1.13219	4.75079	1.03726	1.97064	0.386812	0	2.56358	1.33809	0.314071	1.34383	0	2.66589
A_22_P15562902	59	185036	185095	ACAACAGTAAACTGATCAATAGCCATTCCCAATTCAAAGTTAATTCTTTCAAAAGGCAAA	AF548078.1	gi|33334392|gb|AF548078.1| Mucor plumbeus strain UPSC 1492 18S ribosomal RNA gene, partial sequence	Mucoraceae	Mucor	Fungi	Eukaryota	0.205608	0.664587	0.458979	1.03628	1.16029	0.0909091	0.181818	0.00710279	0.776232	0	0.4528	0	0	1.15733	0	0.651555	0	0	0	0	0.652518	0.903946	0.817658	0	0.804915	0.64883	0	0.37059	0.65603	1.23191	1.22406
A_22_P15562902	57	301360	301415	GAGCATATGGGATCAGTAGAATTAGACTGGCAACAGTCTTTCTCTGCAGAGAACTA	AF548078.1	gi|33334392|gb|AF548078.1| Mucor plumbeus strain UPSC 1492 18S ribosomal RNA gene, partial sequence	Mucoraceae	Mucor	Fungi	Eukaryota	0.205608	0.664587	0.458979	1.03628	1.16029	0.0909091	0.181818	0.00710279	0.776232	0	0.4528	0	0	1.15733	0	0.651555	0	0	0	0	0.652518	0.903946	0.817658	0	0.804915	0.64883	0	0.37059	0.65603	1.23191	1.22406
A_22_P10677972	7	5845643	5845697	AAGTTTTCTGATAAAACATTCGCGATAGATGACAGGTAGGAAGAAGCGCCCATTC	NC_001664.2	gi|224020395|ref|NC_001664.2| Human herpesvirus 6A, complete genome	Herpesviridae	Roseolovirus	character(0)	Viruses	0.0490888	0.205266	0.156177	1.03628	1.16029	0	0	0.0071129	0.776232	0	0.190263	0	0	0	0	0	0	0	0	0.349714	0.232012	0	0.361197	0.340429	0	0	0.180143	0.378829	0.246485	0.144175	0.374654
A_22_P10611836	7	737285	737344	ACTAGAAGGTTCTTCTTGCTAAATTTTGCCCTCCTATAACCTAATAGCATAATATTTACT	NC_007409.1	gi|75750386|ref|NC_007409.1| Acidianus two-tailed virus, complete genome	Bicaudaviridae	Bicaudavirus	character(0)	Viruses	0.356659	0.894973	0.538313	1.03628	1.16029	0.0909091	0.0909091	0.00713075	0.776232	0	1.05109	0.773223	0	0.384078	0.691379	0.0263998	0	0	0.919705	0.0773732	2.14976	0.608061	1.05562	0.840354	0.00588563	0.641115	1.0776	0.823549	0.963689	0.73254	0.946522
A_22_P10437820	5	5072032	5072091	CGCAAGAGTATTCCAATAATGAAGACAATAGAATAACAACTCAGTGTAGCAGAATCGTCG	NC_003924.1	gi|21321708|ref|NC_003924.1| Cricket paralysis virus, complete genome	Dicistroviridae	Cripavirus	character(0)	Viruses	0.457637	1.64463	1.18699	1.03628	1.16029	0.181818	0.636364	0.00713362	0.776232	0	0.855502	0	1.86681	0	0.391164	0	0	0	0.116393	1.80414	2.28846	0.648326	2.3247	0.363608	3.41154	1.70146	0.11285	0	1.43511	3.32222	2.48265
A_22_P10079745	1	6460287	6460346	TTGGTCTGATGCAAGTAAATCTTTATATCAAGATGTATCTGGCGCAGTTAAATCTGCTGC	NC_010106.1	gi|161617915|ref|NC_010106.1| Enterobacteria phage phiEcoM-GJ1, complete genome	Myoviridae	Enterobacteria	character(0)	phage	0.131036	0.76039	0.629354	1.03628	1.16029	0	0.181818	0.00713975	0.776232	0	0	0.379859	0.894287	0	0.151341	0	0	0	0	0.0159137	2.46256	0	0.805538	0.427128	0.636402	0	0.736673	0.303401	0.95235	0.756726	1.28352
A_22_P10147923	2	2677339	2677383	GATCTTTATGCGGGGCAACGACGACAACCGCAAGGACATCGAGGT	NC_011269.1	gi|203458877|ref|NC_011269.1| Mycobacterium phage ScottMcG, complete genome	Myoviridae	I3likevirus	character(0)	Viruses	0.91696	1.33747	0.420513	1.03628	1.16029	0.272727	0.727273	0.00714382	0.776232	0.871079	0.29074	0.818989	0.966906	1.68499	0.885184	1.435	0.476286	0.540162	1.21775	0.899475	1.60378	1.10758	1.35216	1.59538	1.31965	0.730107	1.17191	1.28512	1.73399	1.73416	1.07837
A_22_P10955384	9	8897002	8897049	CTCGGGGATCGTAAGCAACCCCCTTACAGCATTTATACTGTATTCCAT	NC_013693.1	gi|282599175|ref|NC_013693.1| Shigella phage phiSboM-AG3, complete genome	Myoviridae	Viunalikevirus	character(0)	Viruses	0.287992	0.715	0.427008	1.03628	1.16029	0	0.0909091	0.00718509	0.776232	0	0	0.0796288	0	0.574353	0	0.287643	0.520921	0.167543	0.820323	0.717498	1.76708	0.698476	0.903304	0.47153	0.431079	0.0306423	0.729351	0.71055	0.768109	0.683841	0.671032
A_22_P15557581	56	667392	667436	CTGGTTATTCATAACCCTTTGTTGTCCGACTCTGTTGCCTCCGGG	EF679403.1	gi|157276673|gb|EF679403.1| Cladosporium variabile strain CPC 12753 18S ribosomal RNA gene, partial sequence; internal transcribed spacer 1, 5.8S ribosomal RNA gene, and internal transcribed spacer 2, complete sequence; and 28S ribosomal RNA gene, partial	Cladosporiaceae	Cladosporium	Fungi	Eukaryota	0.0406721	0.324593	0.283921	1.03628	1.16029	0	0	0.00720145	0.776232	0	0	0.213521	0.101413	0	0.132459	0	0	0	0	0	0.996793	0	0.596202	0.393304	0	0.410105	0	0.234824	0.345362	0.0346276	0.559307
A_22_P10204537	3	228164	228217	GCTTGGTTTCAAGATACGGAAAACACGAGAATTCAGATACATGCATCGTGAAGT	NC_003019.1	gi|14993637|ref|NC_003019.1| Lymantria dispar cypovirus 1 segment 4, complete sequence	Reoviridae	Cypovirus	character(0)	Viruses	0.561511	1.7003	1.13879	1.03628	1.16029	0.181818	0.727273	0.00720918	0.776232	0.285043	1.13085	1.9522	0.913636	0.874422	0.00833309	0	0	0	0	1.01213	0	1.34245	2.65418	4.01078	2.05492	1.41786	0.983188	0	1.74004	2.95309	1.54682
A_22_P10002300	1	299995	300054	CGTGCGATCAATTAACGTAATTGTTAATGAACTCACAAATAAAGAATGTTTACCAGTTCT	NC_004049.1	gi|22417454|ref|NC_004049.1| Ophiostoma mitovirus 3a, complete genome	Narnaviridae	Mitovirus	character(0)	Viruses	0.406933	1.69243	1.2855	1.03628	1.16029	0.0909091	0.545455	0.00722077	0.776232	0.285043	0	0.404826	0.486813	0.476639	0	0	0	2.3432	0.479737	0	2.05127	0.898018	0	0.0444109	0	2.22042	3.19019	3.0719	0.869354	2.62588	3.64534
A_22_P10917412	9	6024760	6024819	CAACAACTGGGCTTATTATAGGTAATGCAATCAGGATATCCACCAATAATTCTTTGATTA	NC_015150.1	gi|326910936|ref|NC_015150.1| Human polyomavirus 9, complete genome	Polyomaviridae	Polyomavirus	character(0)	Viruses	0.615433	1.66792	1.05248	1.03628	1.16029	0.272727	0.545455	0.00723741	0.776232	1.48038	0.599623	0.583631	1.04129	0.104176	0	0.919206	0	1.22365	0.817807	0	3.06074	1.40614	0.91156	1.70866	1.71115	2.57912	1.09284	0.837175	0.858074	0.162431	4.01921
A_22_P10139498	2	2022326	2022385	GCTTCATCTCGGATATTGTGGTGTCGTATTTTGCAGCATTTTGAATTAATTCAGTCACAC	NC_009233.1	gi|134287156|ref|NC_009233.1| Heliothis virescens ascovirus 3e, complete genome	Ascoviridae	Ascovirus	character(0)	Viruses	0.073781	0.51838	0.444599	1.03628	1.16029	0	0.0909091	0.00724345	0.776232	0	0	0	0	0	0.0946162	0.0509864	0.320632	0.140428	0.204928	0	1.81561	0.59024	0.983117	0.502601	0	0.250362	0.262311	0.345612	0.372208	0.265795	0.314332
A_22_P10525603	6	2958396	2958455	CTTAGTAAGTTTACTAACATGGTAAACTCTCTAACATTATTAACAATTGGTGTCGCAGAT	NC_004002.1	gi|21426071|ref|NC_004002.1| Sheeppox virus 17077-99, complete genome	Poxviridae	Capripoxvirus	character(0)	Viruses	0.284025	1.14212	0.858095	1.03628	1.16029	0.0909091	0.454545	0.00726918	0.776232	0.285043	0.0918471	0.0333398	0.831344	0.302557	1.58014	0	0	0	0	0	2.15054	0.898018	1.78121	0.0444109	1.85157	0.844119	0	0.194616	0.466435	2.47576	1.85664
A_22_P10024622	1	2105051	2105110	TCAAACTGTGCGACGATAATGAACAACCTATCAGTGTAATATAGTATTAAGGTTTCTCCT	NC_008586.1	gi|118197482|ref|NC_008586.1| Ecotropis obliqua NPV, complete genome	Baculoviridae	Alphabaculovirus	character(0)	Viruses	0.152525	0.741914	0.589388	1.03628	1.16029	0.0909091	0.272727	0.00728398	0.776232	0	0	0.422465	0	1.21205	0	0.0432655	0	0	0	0	1.63706	0	1.51268	0.377584	0.903909	0	0.589806	1.37513	1.07194	0.692939	0
A_22_P10460881	5	7049970	7050029	AAGGGGAGCATGTAAAAATGTTATATTCGTTTGTAAGAACGCCTTGTAACATTGAACGTG	NC_004810.1	gi|30840968|ref|NC_004810.1| Cucurbit yellow stunting disorder virus RNA2, complete genome	Closteroviridae	Crinivirus	character(0)	Viruses	0.241129	0.984695	0.743566	1.03628	1.16029	0	0.454545	0.007333	0.776232	0	0	0	0	0	0	0.690039	0.107058	0.354307	0.716105	0.784908	2.00671	0.541897	1.35732	0.811131	0	0.139102	0	2.08899	1.66689	1.76024	0.459373
A_22_P10452770	5	6347407	6347454	GAGATAACGGAGAAGTGTAACGGCTACTCTCTTTCCTGACTGATCCCT	NC_008019.2	gi|95116639|ref|NC_008019.2| Marine birnavirus segment A, complete genome	Birnaviridae	Birnavirus	NULL	Viruses	0.24162	0.649334	0.407713	1.03628	1.16029	0	0.0909091	0.00746707	0.776232	0	0.0688202	0.202003	0.359396	0.626783	0.307868	0.204122	0	0.598258	0	0.290573	1.48072	0.804366	0.664767	0	0.232002	0.00782535	0.950738	0.724763	0.804038	0.570915	0.902541
A_22_P10020128	1	1746009	1746068	CACACAAAGATAAGGGAAGGATCTTGCTTAATACTTGATGAGATTCAATTGTATCCACCA	NC_008020.1	gi|94971809|ref|NC_008020.1| Daphne virus S, complete genome	Betaflexiviridae	Carlavirus	character(0)	Viruses	0.279028	0.753959	0.474931	1.03628	1.16029	0	0.0909091	0.00748241	0.776232	0.720035	0.361207	0	0.800774	0.130702	0	0.585158	0.236606	0	0.234828	0	1.8672	0.449432	0.984296	0.744881	0.961275	0	0.761796	0.494963	0.634765	1.13007	0.264871
A_22_P10230479	3	2352730	2352789	AATTATGGAAATCATCGAAAGAGAAAACGACACGTTAAATCTTTTACAAGGTGCGTTGGA	NC_007065.1	gi|66394670|ref|NC_007065.1| Staphylococcus phage X2, complete genome	Siphoviridae	Phietalikevirus	character(0)	Viruses	0.191441	1.71792	1.52648	1.03628	1.16029	0	0.454545	0.00748633	0.776232	0	0.0918471	0	0.0980432	0	0.156192	0.357346	0	0.423992	0.174671	0.803761	0	4.4218	0.669729	0.275118	1.10246	3.8032	2.4904	4.0612	0.162802	1.9104	0
A_22_P10298528	4	4086874	4086918	CCACCTATGAGCAAGATTCTGACCCTCGACACCATCCGAGAAGAG	NC_009878.1	gi|157786475|ref|NC_009878.1| Mycobacterium phage Bethlehem, complete genome	Siphoviridae	L5likevirus	character(0)	Viruses	0.0247113	0.192883	0.168172	1.03628	1.16029	0	0	0.00749705	0.776232	0	0	0	0	0.0144168	0	0	0	0	0	0.257408	0.640774	0.117039	0.356173	0.102993	0.158331	0.0161289	0	0.162372	0.325711	0.139647	0.102546
A_22_P15558878	56	872858	872904	GTTTTGGCTCGTTCTTCGAGACCAACTCAGGGTTGAGCAGACTTAAT	EU624344.1	gi|186920353|gb|EU624344.1| Anisakis brevispiculata 18S ribosomal RNA gene, partial sequence; internal transcribed spacer 1 and 5.8S ribosomal RNA gene, complete sequence; and internal transcribed spacer 2, partial sequence	Anisakidae	Anisakis	Metazoa	Eukaryota	0.13921	0.540016	0.400806	1.03628	1.16029	0	0.0909091	0.00754846	0.776232	0	0.0516033	0	0.164574	0.217333	0	0	0	0.192492	0.487075	0.418231	0.0326863	0.171897	0.391626	0.329667	1.02588	0.325765	0.796881	1.41182	0.833216	0.620731	0
A_22_P11069973	10	7256311	7256370	ACTGCTATTGTTACTAAAGGTGTTGTCTCCAGTATTCTTATGAATACAAATGGAACTGGA	NC_015290.1	gi|326784440|ref|NC_015290.1| Prochlorococcus phage P-SSM7, complete genome	Myoviridae	Prochlorococcus	character(0)	phage	0.0740269	0.57235	0.498323	1.03628	1.16029	0	0.181818	0.00755594	0.776232	0	0	0	0.408539	0.19966	0	0.206098	0	0	0	0	1.07198	0.193156	0.982829	0.959165	0	0	1.20634	1.41113	0	0	0.471257
A_22_P10107897	1	8762283	8762342	CGCACTTCAACTTTATACTTGAAAGTCGTAATATTGAGATGATCTATCCATTGTTCTCCA	NC_003659.1	gi|20177448|ref|NC_003659.1| Nilaparvata lugens reovirus segment 6, complete sequence	Reoviridae	Fijivirus	character(0)	Viruses	0.789469	2.18933	1.39986	1.03628	1.16029	0.272727	0.636364	0.00756477	0.776232	0.982808	0.0918471	0.265776	0	0.69511	0	1.34748	1.38646	0	3.1597	0.754981	2.26213	0.781697	0.576448	0	2.1298	0.800066	2.87029	3.69263	3.44973	3.50956	4.01032
A_22_P10469472	5	7765457	7765516	GAACCATACCATTTAATAAATTTACGATAAAATGTAGTGTTTAAATCTGATAAAACAAGA	NC_011614.1	gi|215401171|ref|NC_011614.1| Staphylococcus phage phiSauS-IPLA88, complete genome	Siphoviridae	Phietalikevirus	character(0)	Viruses	0.362484	1.43138	1.0689	1.03628	1.16029	0.181818	0.545455	0.00759702	0.776232	0.285043	0.0918471	0	1.37827	2.23216	0	0	0	0	0	0	3.62104	1.07198	0.576448	1.41927	2.99981	1.62428	0.942626	0.316811	1.84468	1.32825	0
A_22_P10697528	7	7400178	7400237	CATTTTCTCTAACTTTTCCTGATTTTTCCCTCATACACTTATAGGTTCTCCCATCCAACC	NC_003521.1	gi|20026600|ref|NC_003521.1| Panine herpesvirus 2, complete genome	Herpesviridae	Cytomegalovirus	character(0)	Viruses	0.0589301	0.367219	0.308289	1.03628	1.16029	0	0	0.00760763	0.776232	0	0	0	0	0	0.259294	0	0	0	0.388937	0	0.984712	0.229668	0.671868	0.143582	0.358193	0	0	0.686045	0.72043	0.0967411	0.14817
A_22_P10521745	6	2506522	2506570	GAACTCGCCGGCGCATCAGTATCTTCAGACAGCCAATCAAAAAGATTAG	NC_006998.1	gi|66275797|ref|NC_006998.1| Vaccinia virus, complete genome	Poxviridae	Orthopoxvirus	character(0)	Viruses	0.159632	0.624124	0.464492	1.03628	1.16029	0	0.0909091	0.00761026	0.776232	0	0	1.00007	0.286589	0.00422641	0.420269	0.0447959	0	0	0	0	1.61655	0.153049	0.742356	0.103673	0.172475	0	0.743832	0.932519	0.814089	0.778722	0.808103
A_22_P15563006	57	317916	317975	TTTGCCTTCTAGAAAAAGTTTAACTATTAATTGAAATTTTGGTAGAATGTTGGGTATGGT	NC_003416.2	gi|34582511|ref|NC_003416.2| Necator americanus mitochondrion, complete genome	Ancylostomatidae	Necator	Metazoa	Eukaryota	0.0461493	0.650724	0.604575	1.03628	1.16029	0	0.272727	0.00763473	0.776232	0	0	0	0	0	0	0	0.507643	0	0	0	1.3846	1.75336	0	0.819222	0.017211	1.59539	0	0	0.466435	0.204312	0.917441
A_22_P10468407	5	7662776	7662831	GGGGCAATGATGAAATCTGGAATGTTTCTGACGCTGTTTGTCAATACATTGGTTAA	NC_013528.1	gi|269954645|ref|NC_013528.1| Fort Morgan virus, complete genome	Togaviridae	Alphavirus	character(0)	Viruses	0.108373	0.448636	0.340263	1.03628	1.16029	0	0.0909091	0.00770081	0.776232	0	0.15094	0.343075	0	0	0	0.698088	0	0	0	0	1.17125	0.203421	0.637557	0.459446	0.840652	0	0.143224	0.251906	0.691231	0.155314	0.380994
A_22_P10839508	8	9412982	9413038	AAAGTGGTGCATCATACAAATCCACAATCTGTCGAACAATAGGTGCATTAGGGTTAC	NC_006637.1	gi|57659187|ref|NC_006637.1| Cotesia congregata bracovirus segment Circle5, complete genome	Polydnaviridae	Bracovirus	character(0)	Viruses	0.347591	0.674718	0.327127	1.03628	1.16029	0	0	0.00770924	0.776232	0.364857	0.520291	0.224146	0.0891368	0.846737	0.338913	0.656326	0	0.0465863	0	0.736507	0.968417	0.938462	0.960654	0.534826	0.554489	0.393255	0.931247	0.763367	0.618665	0.123308	0.635202
A_22_P10370683	4	9549114	9549172	TATATGCAGAGAAGTCAGAACACGTTAACGTGTTACTTACTAGGACGGAAGATCGCATA	NC_003900.1	gi|21218488|ref|NC_003900.1| Aura virus, complete genome	Togaviridae	Alphavirus	character(0)	Viruses	0.265164	1.45544	1.19027	1.03628	1.16029	0.0909091	0.454545	0.00772391	0.776232	0	0	0	0.459251	0	0	0	0	2.45755	0	0	0.386185	1.44062	0.644001	3.48778	2.67	0	2.72063	0.903087	0.905188	2.85154	0.000789289
A_22_P10283343	4	3040765	3040824	CCCCATTGTAGTAAACTTCAGTGATTACTGTCATGGATTAGTTCTTGTGAAAGTTTCTGA	NC_003390.1	gi|18640469|ref|NC_003390.1| Synechococcus phage P60, complete genome	character(0)	Synechococcus	NULL	phage	0.0325112	1.00502	0.97251	1.03628	1.16029	0	0.454545	0.00779137	0.776232	0	0.0918471	0.265776	0	0	0	0	0	0	0	0	1.95787	2.09355	2.51224	0	0	1.48101	0	0	2.53847	0	0.472087
A_22_P10383136	5	486373	486432	TGTTCTTGACTATTGGGGATGTGCTGAATTAAACAACAATCAATTTAATGCGATTTTAAA	NC_005355.1	gi|41179217|ref|NC_005355.1| Lactobacillus prophage Lj965, complete genome	Siphoviridae	Lactobacillus	character(0)	phage	0.18109	0.522671	0.341582	1.03628	1.16029	0	0	0.00779383	0.776232	0.078987	0	0	0	0.299358	0	0	0.180603	0.407693	0.400151	0.625196	0.803777	0	1.06262	0.712148	0.628668	0.222484	0.240803	0.528311	0.880445	0.670128	0
A_22_P12660437	28	6026609	6026668	AGACCCATTTCTAATAAAAGATGTGGTTTTAAAGTATGAGCATGAACTTTAACAAAACCA	NC_000908.2	gi|108885074|ref|NC_000908.2| Mycoplasma genitalium G37, complete genome	Mycoplasmataceae	Mycoplasma	character(0)	Bacteria	0.707345	1.88001	1.17266	1.03628	1.16029	0.272727	0.727273	0.00780227	0.776232	0.706289	1.21029	0.740402	0	1.01814	0	0	2.80487	0.0231305	0	1.27767	2.17571	2.93323	1.78435	3.65077	1.61309	3.68381	1.461	0.675565	0.912621	1.78995	0
A_22_P10557962	6	5799275	5799334	CATCTTATAATCGCTAATGTATAGATTGTTTTCAGTGAGATGATTATTAGATTTAATAGC	NC_003391.1	gi|18640237|ref|NC_003391.1| Camelpox virus, complete genome	Poxviridae	Orthopoxvirus	character(0)	Viruses	0.588875	1.65525	1.06637	1.03628	1.16029	0.272727	0.727273	0.00780656	0.776232	0.285043	0.925701	0	0.00201395	1.08705	2.43737	0	0	0	1.74045	0	1.3846	0	0.507893	2.9576	3.11217	2.48651	1.06792	2.72314	1.17549	1.53188	1.26052
A_22_P10231493	3	2452383	2452442	AGTTTATTACATTGGCGCCTATCCATCTTACTGGTTAGAATTGATTACATGGGTTCCTTT	NC_007551.1	gi|78766821|ref|NC_007551.1| Adult diarrheal rotavirus strain J19, complete genome	Reoviridae	Rotavirus	character(0)	Viruses	0.428908	1.92931	1.5004	1.03628	1.16029	0.181818	0.545455	0.00781785	0.776232	0.799919	1.09971	0.265776	0	0	0	0	0	0.111384	0	2.4412	4.59283	0.898018	1.99806	2.04768	2.89766	0.820404	4.35099	0	0.526776	0	3.09002
A_22_P10019860	1	1723188	1723247	GGTCACAAAAGAAGAATTGCGATTTTCTAAATCGGTAAACGAACACGAACAAATGTTACA	NC_008520.1	gi|116326069|ref|NC_008520.1| Anticarsia gemmatalis nucleopolyhedrovirus, complete genome	Baculoviridae	Anticarsia	NULL	Insect viruses	1.4694	2.81394	1.34455	1.03628	1.16029	0.545455	0.909091	0.00783009	0.776232	2.84375	0	2.56216	0	0.0772488	2.1731	2.49363	2.9863	0.811046	0.595141	1.62099	2.38267	3.46928	3.41033	4.51622	0.664328	1.38677	1.6219	3.42108	4.09178	3.19974	2.78928
A_22_P10360725	4	8818900	8818959	TTTCACTAACAGACTACGTCAGCCACATTAATTGCATAGAACGTGAAAAGAACGACGTAT	NC_012639.1	gi|228861590|ref|NC_012639.1| Euproctis pseudoconspersa nucleopolyhedrovirus, complete genome	Baculoviridae	Alphabaculovirus	character(0)	Viruses	0.0482075	0.29004	0.241833	1.03628	1.16029	0	0	0.00784036	0.776232	0.374966	0	0	0	0	0	0	0	0.00597052	0	0.149346	0	0.338892	0.483751	0.40952	0.301295	0	0	0	0.524505	0.801988	0.330491
A_22_P10855506	9	755162	755208	ACAAACGACGACAACGGGAATCTGTAATTCGAAGTCCGGTGAGAATG	NC_013803.1	gi|288860179|ref|NC_013803.1| Cotton leaf curl Burewala alphasatellite, complete genome	character(0)	Cotton	character(0)	Plant viruses	0.66336	1.09643	0.433065	1.03628	1.16029	0.181818	0.454545	0.00786966	0.776232	0.620555	0.566689	0.341594	0.429888	1.39725	0.357752	1.30861	0.24687	0.378318	0.878131	0.771317	1.60213	0.828155	1.24474	1.11462	1.16059	0.292978	0.732424	1.09579	1.37808	1.56313	1.04805
A_22_P10520651	6	2406401	2406460	ACATTCGATGGTTGGTAATTTACTCAGAATAATTTCCAATATCTTAATATATAATTCTGC	NC_006998.1	gi|66275797|ref|NC_006998.1| Vaccinia virus, complete genome	Poxviridae	Orthopoxvirus	character(0)	Viruses	0.727487	2.02892	1.30143	1.03628	1.16029	0.363636	0.727273	0.00788368	0.776232	1.89728	1.28091	0.809901	0	0.156551	0.655151	1.8263	0	0.289035	1.08723	0	1.93126	0.194796	1.65424	4.55917	4.61646	0.880719	1.76129	1.67358	1.24167	2.66809	1.13681
A_22_P10827509	8	8494573	8494617	GTATCGCCGTTTACCTTGCGGCCAACTATAGGCTCAAGTTCCTCT	NC_011165.1	gi|197261329|ref|NC_011165.1| Pseudomonas phage LBL3, complete genome	Myoviridae	Pbunalikevirus	character(0)	Viruses	0.123422	0.767869	0.644447	1.03628	1.16029	0.0909091	0.272727	0.00793023	0.776232	0	0	0.000320514	1.35732	0	0	0	0	0	0	0	1.56183	0.691501	0.614563	0.874863	0.507917	0	0	1.16518	2.22438	0.106379	0.699939
A_22_P10119538	2	516490	516549	CACCTACACCGTATCGTTTAACTGACTTTTCTAACTTCATACAATGCTCAACGAAAGAAT	NC_008917.1	gi|124378212|ref|NC_008917.1| Glypta fumiferanae ichnovirus segment C14, complete sequence	Polydnaviridae	Ichnovirus	character(0)	Viruses	0.245403	1.0591	0.813702	1.03628	1.16029	0.0909091	0.272727	0.00793072	0.776232	0	0	0	0	0	0	0.323884	0	0	0.249474	2.12608	2.43771	2.35416	1.4077	1.08635	0	1.1346	0	0.983118	0.498048	0.988322	0.760145
A_22_P10017266	1	1490651	1490710	TGCGTAATTTTCGAATTTTCGGTTGTTGAAATGTGACTGATCTAAAATGTTGCCGTATGT	NC_007056.1	gi|66395807|ref|NC_007056.1| Staphylococcus phage EW, complete genome	Siphoviridae	Phietalikevirus	character(0)	Viruses	0	0.71939	0.71939	1.03628	1.16029	0	0.272727	0.00798134	0.776232	0	0	0	0	0	0	0	0	0	0	0	2.06838	1.43113	0.529022	0.818695	0	2.19331	0.346855	0.525899	0	0	0
A_22_P10499512	6	648620	648679	CCCGTTGTTGAAATCAAAAACATTTGCTATACAAGAAATTACACTATGCTCTTGTTCGCA	NC_008000.1	gi|94676202|ref|NC_008000.1| Campoletis sonorensis ichnovirus segment T, complete genome	Polydnaviridae	Ichnovirus	character(0)	Viruses	1.09412	2.54681	1.45269	1.03628	1.16029	0.545455	0.909091	0.0079881	0.776232	3.15374	1.3323	1.16189	0	0	1.46072	0	0	2.32812	0.319426	2.27916	4.12226	0.160832	5.20285	2.38437	1.26782	3.2693	2.97603	1.22936	3.10838	1.66885	2.62487
A_22_P15556797	56	555756	555803	GAGGAAATAACTGTAAGCACGGGTTAACGGCGGGAGTAACTATGACTC	EF119339.1	gi|134147422|gb|EF119339.1| Pleistophora mulleri 16S ribosomal RNA gene, partial sequence; internal transcribed spacer, complete sequence; and 23S ribosomal RNA gene, partial sequence	Pleistophoridae	Pleistophora	Fungi	Eukaryota	0	0.500207	0.500207	1.03628	1.16029	0	0.181818	0.00800779	0.776232	0	0	0	0	0	0	0	0	0	0	0	0.618614	0.460342	0.704022	0.138359	0	0	0	1.19711	1.76473	0	0.619103
A_22_P11093333	10	9777251	9777310	GACTGCAGATTCAATAGATTTTTCGTTCATTACATCATAGTTATGAGGATTATAGCGTCC	NC_014260.1	gi|299778956|ref|NC_014260.1| Enterobacteria phage IME08, complete genome	Myoviridae	T4likevirus	character(0)	Viruses	0.48549	1.51146	1.02598	1.03628	1.16029	0.181818	0.545455	0.00801074	0.776232	0	0.564896	0.685542	0.620046	0	2.14516	0	0	0	1.32474	0	1.3846	0.898018	3.58747	1.85199	2.90729	0	0.981488	0.908435	0.466435	1.40472	2.23567
A_22_P10015324	1	1304410	1304469	AGAGATGACTCAAACGTAAGAGAGATTATTAGTTATGACTTAAGTAAAATTGACTTTGGA	NC_007156.1	gi|68532377|ref|NC_007156.1| Fiji disease virus segment 9, complete sequence	Reoviridae	Fijivirus	character(0)	Viruses	0.232466	1.5058	1.27334	1.03628	1.16029	0.0909091	0.454545	0.00801969	0.776232	0	0	0.265776	0	0	0	0.416359	1.23037	0.644622	0	0	2.79793	0.898018	0.0531868	0	0.665327	2.70078	2.10398	0	3.15949	3.86119	0.323932
A_22_P10674702	7	5597079	5597138	TTCGGACTGAATATTGTTTCTAGGTCGAAATCTGTCAAGTCGATCTTAGATAGATCAAGA	NC_009898.1	gi|157952304|ref|NC_009898.1| Paramecium bursaria Chlorella virus NY2A, complete genome	Phycodnaviridae	Chlorovirus	character(0)	Viruses	0.0997142	1.56683	1.46711	1.03628	1.16029	0.0909091	0.545455	0.0080472	0.776232	0	0	0	0	0	1.09686	0	0	0	0	0	3.82014	0.425775	2.14543	4.69179	2.72136	1.27864	0	0	0	2.15198	0
A_22_P10785240	8	4939783	4939842	ACGATGCCAATGACTCGTATCAATTAAATCACGTCACTTCTTTGGAATTTGATCCTTTAG	NC_014710.1	gi|312274952|ref|NC_014710.1| Southern rice black-streaked dwarf virus segment 7, complete genome	Reoviridae	Fijivirus	character(0)	Viruses	0.397755	1.03167	0.633917	1.03628	1.16029	0.0909091	0.545455	0.00808726	0.776232	0	0.258763	0	0.422495	0.45351	1.40682	0.0696742	0	0.963163	0.800872	0	2.02828	0	1.48325	1.24163	1.447	0	1.31823	1.48503	0.810184	0.893915	0.640878
A_22_P10720064	7	9403175	9403219	TTCCACTTGTCGGTGTCTGCTTCTTAAGGTCACCAAGCACTCCGA	NC_014094.1	gi|295441896|ref|NC_014094.1| Torque teno virus 6, complete genome	Anelloviridae	Alphatorquevirus	character(0)	Viruses	0.0157797	0.205351	0.189571	1.03628	1.16029	0	0	0.00809461	0.776232	0	0	0.0242065	0	0	0	0.146009	0	0	0.00336158	0	0.668508	0.15402	0.334628	0.0899559	0	0	0	0.342023	0.310321	0	0.359402
A_22_P10608840	7	298546	298605	TCATGTCTAATGGAGATGTAAACTGATTTATGCTAATTTCCACAACAATAAACTAAAGCA	NC_010105.1	gi|161622381|ref|NC_010105.1| Enterobacteria phage JS98, complete genome	Myoviridae	T4likevirus	character(0)	Viruses	0.732859	2.2621	1.52924	1.03628	1.16029	0.181818	0.818182	0.00811916	0.776232	3.09834	0	0	0	0	0	4.07728	0	0	0	0.885825	3.23921	2.9615	2.61133	0	0	1.93984	3.58446	2.64242	2.3022	3.73426	1.86791
A_22_P10464418	5	7341231	7341277	ATCAGACAGACGTTGGACCAATTCACGGACGTGTCTATCAAGTCTGT	NC_006948.1	gi|62327433|ref|NC_006948.1| Mint virus X, complete genome	Alphaflexiviridae	Potexvirus	character(0)	Viruses	0.17383	0.705706	0.531875	1.03628	1.16029	0.0909091	0.272727	0.0081413	0.776232	0	0	0	0	1.28431	0.22969	0.398132	0	0	0	0	1.61133	1.18539	0.959978	0.459048	0	0	0.303297	1.25706	1.071	0.35906	0.556597
A_22_P10350299	4	8011675	8011734	TGCAACAGTTCATCACATAAAACTTCATAAGGAAACTTCCAATTTAAACACTTTCTTGGT	NC_002486.1	gi|9635677|ref|NC_002486.1| Staphylococcus prophage phiPV83, complete genome	Siphoviridae	Staphylococcus	character(0)	phage	0.993888	2.31221	1.31832	1.03628	1.16029	0.454545	0.909091	0.00818153	0.776232	0.285043	1.83019	0.819178	0	0	2.7602	2.59736	1.0835	1.422	0.135288	0	2.14587	0.23353	3.43821	1.73783	2.40532	2.25076	4.80526	3.89571	1.54793	1.75943	1.21446
A_22_P10493257	6	52198	52242	TGTCAGGGATGTCGTCCAGACTTGGAAGTTGAGAAATGCCTTGTG	NC_010835.1	gi|190336539|ref|NC_010835.1| Tomato common mosaic virus DNA-A, complete genome	Geminiviridae	Begomovirus	character(0)	Viruses	0.0522048	0.317929	0.265724	1.03628	1.16029	0	0	0.00823377	0.776232	0.272379	0	0	0	0	0	0.301874	0	0	0	0	1.13696	0.311804	0.439642	0.0256113	0.341816	0.288878	0.193193	0.157934	0.0643874	0.211046	0.32595
A_22_P10492359	5	9587420	9587474	AATGGTCACCTCTACAAAACAGAGGCCATTGAAACAACAAACCAAAGTGGAAAAT	NC_007455.1	gi|77125236|ref|NC_007455.1| Human bocavirus, complete genome	Parvoviridae	Bocaparvovirus	character(0)	Viruses	0.0128827	0.204434	0.191552	1.03628	1.16029	0	0	0.00823426	0.776232	0	0.0613631	0	0	0	0	0	0	0	0	0.0803462	0.647964	0	0.136949	0.0487056	0.483581	0	0	0.363043	0.149838	0.0897851	0.328912
A_22_P10992748	10	2105153	2105208	AGCCACCTGTATTTGTCTGTTGTTTAAAGGTCCGCTGAGTGATTTAAACACACATT	NC_004117.1	gi|22549402|ref|NC_004117.1| Mamestra configurata NPV-B, complete genome	Baculoviridae	Alphabaculovirus	character(0)	Viruses	0.0908055	0.365416	0.274611	1.03628	1.16029	0	0	0.00827373	0.776232	0.132956	0	0	0.132636	0.0695975	0	0.167067	0	0.496605	0	0	0.904052	0	0.567674	0	0.523885	0	0.585495	0.155121	0.323246	0.353791	0.606312
A_22_P10481705	5	8776338	8776397	TCTAAAGTAAGATATAGTCTAATCCCCACTAGGAATAGTGGGTAGTAATGAGAAAATGGA	NC_013598.1	gi|273809728|ref|NC_013598.1| Streptococcus phage ALQ13.2, complete genome	Siphoviridae	Sfi1unalikevirus	character(0)	Viruses	0.0684884	1.0498	0.981314	1.03628	1.16029	0	0.363636	0.00828149	0.776232	0.285043	0	0.265776	0	0	0	0	0	0	0	0.202554	2.37012	0.898018	0.576448	0	0.017211	1.81779	0.246443	3.44138	1.62648	0.553946	0
A_22_P10653865	7	3974149	3974208	ATTGGTCGGATACTTCTTTAACCATATCAGGACGGTCCCGTTTAGTGATATTCATGATAT	NC_012741.1	gi|238695156|ref|NC_012741.1| Enterobacteria phage JS10, complete genome	Myoviridae	T4likevirus	character(0)	Viruses	0.135929	0.637817	0.501887	1.03628	1.16029	0	0.0909091	0.00828534	0.776232	0	0.577125	0	0	0.331652	0.108281	0.478163	0	0	0	0	0.873585	2.0918	0.399689	0.716939	0.740979	0.734363	0	0.455934	0.349934	0	0.652759
A_22_P10731731	8	287337	287396	CTTGGCATCTGTATAAGGTTTTCCAAGAATACAATTGTTTATAGTATCACATCTTCAAGA	NC_000898.1	gi|9633069|ref|NC_000898.1| Human herpesvirus 6B, complete genome	Herpesviridae	Roseolovirus	character(0)	Viruses	0.482709	2.28477	1.80206	1.03628	1.16029	0.272727	0.636364	0.00829403	0.776232	0.0798236	0.878343	0	1.21871	1.07012	0.176856	0	0	0.532909	0	1.35304	2.6989	6.20933	0.0540971	3.66342	3.10861	0	1.69684	3.78318	3.69518	0.222871	0
A_22_P10514823	6	1965946	1966005	AATCAAATGTTTGTGTTTACTAAAGTTCGATGCCGAAATGTTCATGAACCAACTTCCAAC	NC_008980.1	gi|124484713|ref|NC_008980.1| Hyposoter fugitivus ichnovirus segment C11, complete sequence	Polydnaviridae	Ichnovirus	character(0)	Viruses	0.667336	1.53678	0.869449	1.03628	1.16029	0.272727	0.818182	0.00833131	0.776232	0	0.381662	1.17655	0.526739	0	2.68407	0.386171	0	0	1.29611	0.889387	1.89249	1.02707	1.234	1.38771	3.05626	0.0948768	1.86023	1.42072	1.61167	1.22343	2.09618
A_22_P12418629	26	3427862	3427921	TGTTAATTCTGTTATCTGGATTAGATATCCTGAGACAGATAAATGCTTACTACACCACGG	NC_007384.1	gi|74310614|ref|NC_007384.1| Shigella sonnei Ss046, complete genome	Enterobacteriaceae	Shigella	character(0)	Bacteria	0.221789	1.27516	1.05337	1.03628	1.16029	0.0909091	0.545455	0.00833991	0.776232	0	0.378869	0.265776	0	0	0.217473	0	0	0	0	1.57756	1.18774	2.21151	0	0.268734	3.52328	0	0.971918	1.3942	2.57654	1.89283	0
A_22_P10999847	10	2676341	2676400	CGGTTCTATGCTCATGATAATAATTTTGGAAGGTTGAAAATGACAATATTTGAGTTGGGA	NC_011500.2	gi|352950877|ref|NC_011500.2| Rotavirus A segment 5, complete genome	Reoviridae	Rotavirus	character(0)	Viruses	0.369066	1.5348	1.16573	1.03628	1.16029	0	0.727273	0.00838542	0.776232	0.739229	0	1.01803	0	0.376403	0	0	0	1.0184	0.692254	0.215409	1.23981	4.29534	2.86323	2.54129	0	1.678	1.43888	1.43782	0	1.38842	0
A_22_P10175815	2	4691104	4691163	CAGATTTCTATAATAATGGTAATTGGACTAAAGAGCAAGTTAAAACGGCAGTAGAAAAGA	NC_011398.1	gi|209901237|ref|NC_011398.1| Clostridium phage phiCD27, complete genome	Myoviridae	PhiCD119likevirus	character(0)	Viruses	0.717022	2.49629	1.77927	1.03628	1.16029	0.272727	0.727273	0.00842553	0.776232	0.0707441	0.273251	0.906614	0.492463	0.490786	0.542353	1.28864	0	2.58976	1.23262	0	3.74362	3.1265	3.27116	2.66459	0	1.39513	3.55074	0	0	3.17795	6.5295
A_22_P10685971	7	6553463	6553517	ATCAAACGCGACACAGCAAGTAGTCGCTATGGCCAAACATACTGTATTGTTTACT	NC_001844.1	gi|9629732|ref|NC_001844.1| Equid herpesvirus 4, complete genome	Herpesviridae	Varicellovirus	character(0)	Viruses	0.522711	1.3628	0.840087	1.03628	1.16029	0.181818	0.454545	0.00847266	0.776232	0	0.381663	0.588353	0.523246	1.83085	0	0	0.551634	0.271641	0.276696	1.32574	1.6035	2.22762	1.6536	0.751649	0.994063	0.498143	3.5355	0.622335	1.19722	0.892921	1.01423
A_22_P10366267	4	9221799	9221858	TCACCTATCATCAATACCCAAATCAATATGATATACAAAGAAATCTAATCAACAAGGACA	NC_003219.1	gi|17017954|ref|NC_003219.1| Planaria asexual strain-specific virus-like element type 1 small DNA segment, complete genome	character(0)	Planaria	character(0)	Insect virus	1.39679	2.9311	1.53432	1.03628	1.16029	0.727273	0.818182	0.00848368	0.776232	1.73007	1.90375	1.19548	3.5297	0	1.07133	1.36326	2.08393	0.648335	1.8388	0	4.30993	3.441	2.51028	2.83681	3.52769	2.78047	2.50452	0.384678	0.874469	6.51776	2.55454
A_22_P10525547	6	2947540	2947599	TGCAACACATTCTGAAGTTATAGATTTATTATCGACATATCTTCCATTACAAACTGAGGG	NC_004002.1	gi|21426071|ref|NC_004002.1| Sheeppox virus 17077-99, complete genome	Poxviridae	Capripoxvirus	character(0)	Viruses	0.501333	2.01916	1.51783	1.03628	1.16029	0.181818	0.636364	0.00849329	0.776232	0	0.0918471	0	2.97944	0	0.781015	0	0	0.509276	1.15309	0	2.01657	0.898018	3.11163	2.18495	2.62312	2.96689	0	0	0.466435	2.35071	5.59247
A_22_P10789362	8	5499885	5499944	TAATGAGATACGGCAGACATCCTTCTTTCGTTAAATATACTAGTCTCGACGTATACGGAA	NC_001611.1	gi|9627521|ref|NC_001611.1| Variola virus, complete genome	Poxviridae	Orthopoxvirus	character(0)	Viruses	0.256301	0.933229	0.676928	1.03628	1.16029	0	0.272727	0.00852023	0.776232	0	0	0.109779	0.39	0	0	0.908348	0	0.0452226	1.03319	0.332768	2.8593	0.52578	0.382573	0.60458	1.39891	0	0.742428	0.966647	0.94488	0.664099	1.17631
A_22_P10954769	9	8859490	8859534	TTGCCATAGACCTTCCAGTCGCGACTGGTTTCGTCAAGGAACTCT	NC_013693.1	gi|282599175|ref|NC_013693.1| Shigella phage phiSboM-AG3, complete genome	Myoviridae	Viunalikevirus	character(0)	Viruses	0.0584242	0.46324	0.404816	1.03628	1.16029	0	0.0909091	0.0086014	0.776232	0.285043	0.0918471	0.265776	0	0	0	0	0	0	0	0	1.3846	0.898018	0.576448	0.0444109	0.017211	0.959962	0	0.194616	0.466435	0.553946	0
A_22_P10877886	9	2507934	2507993	TTCAATCAATCACCTTTGGTTCAGTGAATCCAATCACTACATTTGAGATTGTCACTACAC	NC_007149.1	gi|68299727|ref|NC_007149.1| Vibriophage VP4, complete genome	Podoviridae	T7likevirus	character(0)	Viruses	0.412147	1.68621	1.27406	1.03628	1.16029	0.181818	0.545455	0.00860202	0.776232	0	0.290085	0	0.03609	1.26085	0	0.526405	1.65049	0	0.769697	0	2.69115	3.60758	0	2.41088	0	0.521948	1.26804	0.399034	1.04488	3.98773	2.61702
A_22_P10210490	3	700497	700556	CGGTGCTTACATGTTGATTAATCAGATGTTTTTTACCAGTAATGAACAGCATATGTTTCA	NC_003729.1	gi|20386773|ref|NC_003729.1| Rice black streaked dwarf virus segment 1, complete sequence	Reoviridae	Fijivirus	character(0)	Viruses	0.311286	1.73777	1.42649	1.03628	1.16029	0.181818	0.545455	0.00861869	0.776232	2.07343	0	0	0	1.35072	0	0	0	0	0	0	1.3846	0.898018	1.08712	2.52566	2.00588	1.7984	0	5.3329	3.52898	0.553946	0
A_22_P11091070	10	9595242	9595301	TCTATTATCTTCTACATAAACTTTCTTTACGTAAGCATCTCCATTTATAATAAAGACGCC	NC_013195.1	gi|257136356|ref|NC_013195.1| Staphylococcus phage P954, complete genome	Siphoviridae	Staphylococcus	character(0)	phage	0.258525	1.26577	1.00724	1.03628	1.16029	0.0909091	0.454545	0.00862258	0.776232	0	0.0918471	0	0	0.356254	1.88691	0.508762	0	0	0	0	0.40599	2.49364	2.3508	1.32416	0	3.28691	0.615731	0	2.00162	0.553946	0.890662
A_22_P10540842	6	4338398	4338457	TTCAAGGACAAACAGACTTTTTAGATGTTTTCCGTGGAACTAGTTATAATGTAAATAACA	NC_000866.4	gi|29366675|ref|NC_000866.4| Enterobacteria phage T4, complete genome	Myoviridae	T4likevirus	character(0)	Viruses	0.668155	2.32556	1.6574	1.03628	1.16029	0.181818	0.727273	0.00867095	0.776232	0.694381	0.0918471	0	2.95838	0.113598	0	3.04332	0	0.448177	0	0	3.06548	3.31577	5.90316	3.11457	2.71545	0	0	0.546663	2.3038	1.63162	2.98462
A_22_P10128883	2	1221091	1221150	TGGATGATGAACATCATTCCTCTATTGTTGCTATATGATATAGTCATATTTGTTTGATGG	NC_005497.1	gi|42733078|ref|NC_005497.1| Tomato leaf curl Java virus-[Ageratum] satellite DNA, complete genome	character(0)	Tomato	character(0)	Plant viruses	0.0326943	0.690137	0.657443	1.03628	1.16029	0	0.363636	0.00867762	0.776232	0	0.0918471	0.265776	0.00201395	0	0	0	0	0	0	0	1.3846	1.68618	2.06901	0	0.017211	0	1.21951	0.194616	0.466435	0.553946	0
A_22_P10937840	9	7530336	7530395	ACGTTTGAGATTCTCGGATACTCGTTTCAAGAATTCAAGGCTCATATTGAGAAACAATTC	NC_011103.1	gi|195546530|ref|NC_011103.1| Rhizobium phage 16-3, complete genome	Siphoviridae	Rhizobium	character(0)	phage	0.507532	1.82974	1.32221	1.03628	1.16029	0.272727	0.636364	0.00868668	0.776232	0.285043	1.63219	0.265776	1.04925	0.110164	1.88347	0	0	0.147927	0.20902	0	0.332835	3.63985	2.67967	1.702	0.017211	3.65907	0.430181	1.83253	2.12857	3.7052	0
A_22_P10336549	4	6854033	6854092	TCCTATCGGAAAAATGCTTCTACGTGTAATCCAATTCAAACATAAGTATATGCATACACA	NC_001468.1	gi|9626670|ref|NC_001468.1| African cassava mosaic virus DNA B, complete sequence	Geminiviridae	Begomovirus	character(0)	Viruses	1.09367	2.48319	1.38952	1.03628	1.16029	0.545455	0.818182	0.00868799	0.776232	1.73601	2.13708	0	2.70494	1.60051	0.601753	2.14139	0	0	1.10864	0	2.10892	2.64511	4.16421	0	3.45787	2.47218	3.09914	4.42721	2.27354	2.66686	0
A_22_P10200982	2	6686588	6686639	CTCTCCAACATTTTGGATGGGAAGTCATGAAGTAAATGGGACATGGATGATC	NC_002031.1	gi|9627244|ref|NC_002031.1| Yellow fever virus, complete genome	Flaviviridae	Flavivirus	character(0)	Viruses	0.0673748	0.384506	0.317131	1.03628	1.16029	0	0	0.0086919	0.776232	0	0	0	0	0.203113	0	0	0	0	0.53801	0	0.279339	0.426199	0.672882	0.716241	0	0	0.555245	0.461001	0.0577219	1.06093	0
A_22_P10131244	2	1402115	1402174	CCTCTGCTTTGTTATCTATCATGCTAATGTCTATTCGACTGACATTAACAAGCATGGACA	NC_003802.1	gi|20522144|ref|NC_003802.1| Rhizoctonia solani virus RNA2, complete sequence	Partitiviridae	Betapartitivirus	character(0)	Viruses	0.0579052	0.828077	0.770172	1.03628	1.16029	0	0.272727	0.00875122	0.776232	0.285043	0	0	0.00201395	0	0	0	0	0.3499	0	0	1.3846	2.34963	0.576448	1.11576	0.017211	0	2.4502	0.194616	0.466435	0.553946	0
A_22_P10726960	7	9921308	9921367	CGGTGAACAAATGTTAAGGAATTTATACACTGAAATTGTGTATACTCCAATCTCAACACC	NC_014325.1	gi|301173441|ref|NC_014325.1| Bidens mottle virus, complete genome	Potyviridae	Potyvirus	character(0)	Viruses	1.39386	3.08217	1.68831	1.03628	1.16029	0.636364	1	0.0087871	0.776232	0	0.0490852	1.53438	1.81192	5.22594	1.24899	1.51514	1.55912	2.38785	0	0	3.99623	3.11664	2.72196	2.72617	2.69909	2.14356	2.21715	2.5798	3.09114	7.23226	1.37983
A_22_P10067996	1	5572308	5572367	TGAGAGGGTGTCTAAAAATCGTAGTGACTCATTACCGTTTTATTTGTTATCCCTGACTAA	NC_005294.1	gi|39653674|ref|NC_005294.1| Streptococcus prophage EJ-1, complete genome	Myoviridae	Streptococcus	character(0)	phage	0.410337	1.44823	1.03789	1.03628	1.16029	0.272727	0.454545	0.0087918	0.776232	0	0	0.109258	0	1.56953	0.0403884	1.51616	0.0119236	0	0	1.26645	2.5708	0.581926	0.966344	1.05439	1.92256	3.54427	0	0	1.87473	2.39894	1.01658
A_22_P10462823	5	7221335	7221391	TGATGTAGATAAGGCTATGCAGAAGTAATCCCAAAGGACAGGTCTCAAGAAACCTAA	NC_006572.1	gi|56699498|ref|NC_006572.1| Mopeia Lassa reassortant 29 segment L, complete genome	Arenaviridae	Arenavirus	character(0)	Viruses	0.270758	0.766686	0.495928	1.03628	1.16029	0	0.181818	0.00879989	0.776232	0	0.281937	0.461529	0.0503582	0.650837	0	0	0.879464	0.654216	0	0	1.35043	0.61054	1.94662	0.499164	0.565132	0	0.358704	0.74621	0.485791	1.06792	0.803038
A_22_P10401384	5	2067508	2067567	TGCGAAGCAATTGGGTGATAAAGAGTTGATTAGGCAATATCAATCGGATGTTAGAAGTAA	NC_004587.1	gi|28876316|ref|NC_004587.1| Streptococcus prophage 315.4, complete genome	Podoviridae	Streptococcus	character(0)	phage	0.430011	1.62447	1.19445	1.03628	1.16029	0.181818	0.545455	0.00882941	0.776232	0	0.529613	0.670999	0.683654	0	0	0.0662414	1.08812	0.0915901	0	1.5999	2.31522	0	2.0976	1.13474	3.76056	1.80605	2.54095	0.399695	0.311826	3.50248	0
A_22_P10356653	4	8516243	8516302	CTACCTCTCTCACATTTGATTTTATGCTTTCTGTTGATTGCCCTTGTTTTTCGGTTTCTT	NC_004827.1	gi|31543997|ref|NC_004827.1| Bacteriophage Aaphi23, complete genome	Myoviridae	Bacteriophage	character(0)	phage	0.0164835	0.189754	0.173271	1.03628	1.16029	0	0	0.00883704	0.776232	0	0	0.0858262	0	0.0138567	0	0	0	0	0	0.0816361	0.592904	0.0570158	0.31479	0	0	0	0	0.311678	0.351899	0.338029	0.12098
A_22_P10289427	4	3456715	3456774	TTACACCACCCCACCGTTTAAAATAAACGATTATACAAATCAAAACTTATAAATTTACTT	NC_004679.1	gi|29565743|ref|NC_004679.1| Staphylococcus phage phiP68, complete genome	Podoviridae	Ahjdlikevirus	character(0)	Viruses	0.0490395	0.240383	0.191343	1.03628	1.16029	0	0	0.0088634	0.776232	0.134355	0.0119381	0	0	0.252852	0	0.00879934	0	0	0.131491	0	0.865189	0.101769	0.162042	0.236352	0.283994	0.207425	0.160039	0.240024	0.216343	0.0968407	0.0741943
A_22_P10884737	9	2992901	2992948	GTCTCGGCGCTCGAGAAGACGTCTCAAATACACTCTGATACTATCCTC	NC_004277.1	gi|23309028|ref|NC_004277.1| Mammalian orthoreovirus 3 segment S1, complete sequence	Reoviridae	Mammalian orthoreovirus	NULL	Viruses	0.892275	1.79598	0.903705	1.03628	1.16029	0.454545	0.818182	0.00887192	0.776232	0	0	1.97892	2.49275	1.8628	0.996945	1.26631	0	0	0.167773	1.04953	3.39312	1.82427	1.98597	1.16671	1.7447	1.79868	2.33858	1.47992	0.933198	2.01055	1.08007
A_22_P11067854	10	7128402	7128461	CTCCTTGTAGGAGTTTTTTACGTTATCGTCTATATACTAGGCATAGATGAGAGGGAATCC	NC_015289.1	gi|326784214|ref|NC_015289.1| Synechococcus phage S-SSM5, complete genome	Myoviridae	Synechococcus	character(0)	phage	0.0991625	0.51695	0.417788	1.03628	1.16029	0	0.181818	0.00892175	0.776232	0.285043	0.0918471	0.265776	0.00201395	0	0	0	0.446107	0	0	0	1.3846	0.898018	0.576448	0.0444109	1.2319	0.336087	0	0.194616	0.466435	0.553946	0
A_22_P10088444	1	7158314	7158373	GATGCGATACCATGTAACAACTCAATAATATTTGATCCTCCAATCATGGTTACAATGAGA	NC_010356.1	gi|168804017|ref|NC_010356.1| Glossina pallidipes salivary gland hypertrophy virus, complete genome	Hytrosaviridae	Glossinavirus	character(0)	Viruses	0.299701	1.23636	0.936658	1.03628	1.16029	0.0909091	0.363636	0.00894052	0.776232	1.64242	0.598133	0	0	0.402968	0	0	0.398118	0.255076	0	0	2.40488	2.91253	0	0.25315	0.798865	2.46677	2.1034	0.86588	0.87437	0.920095	0
A_22_P10411045	5	2914477	2914536	ATGGAATTATGTCTGGCTTAGTATTTGTCTCCTCTGTAGTTTCTTTACAACTGTATGCGC	AC_000005.1	gi|56160436|ref|AC_000005.1| Human adenovirus A	Adenoviridae	Mastadenovirus	character(0)	Viruses	0.00686127	0.297941	0.291079	1.03628	1.16029	0	0.0909091	0.00894834	0.776232	0	0	0	0	0	0	0.075474	0	0	0	0	1.16245	0.327375	0.40669	0.286752	0	0	0	0.479448	0.394673	0	0.21996
A_22_P10115812	2	180772	180823	CAATCTTGAGAAACTTGATGTCCGCACTTGACAATGTGATATCCTGCTGCAC	NC_004541.1	gi|27881469|ref|NC_004541.1| Walrus calicivirus, complete genome	Caliciviridae	Vesivirus	character(0)	Viruses	0.157274	0.45273	0.295456	1.03628	1.16029	0	0.0909091	0.00895038	0.776232	0	0.19115	0	0.502506	0.207749	0	0	0.207633	0.154657	0.0401623	0.426157	1.19545	0.315683	0.406564	0.486883	0.18264	0.868788	0.442095	0.0784354	0.524907	0.262781	0.215799
A_22_P10026366	1	2274558	2274605	CATTTATACTAAAAGCCTCTAGGACTCCAAGGGACACGTGGTGCACAT	NC_009490.1	gi|148283132|ref|NC_009490.1| Tomato mild yellow leaf curl Aragua virus DNA A, complete sequence	Geminiviridae	Begomovirus	character(0)	Viruses	0.0500582	0.256592	0.206534	1.03628	1.16029	0	0	0.00895623	0.776232	0	0	0.00448837	0	0.180222	0	0.332688	0	0	0.0332423	0	0.754239	0	0.34353	0	0.274184	0	0.42031	0.284254	0.29629	0.388654	0.0610491
A_22_P10105855	1	8604703	8604757	CCACCACTATGAATAGGATTTTTGTTCACGACTAGCGGAGAACATTTGTGGAAAC	NC_003532.1	gi|20087024|ref|NC_003532.1| Cymbidium ringspot virus, complete genome	Tombusviridae	Tombusvirus	character(0)	Viruses	0.0853778	1.36213	1.27676	1.03628	1.16029	0	0.454545	0.00897534	0.776232	0	0	0	0.6708	0	0	0	0	0.268356	0	0	1.38196	0.550015	1.08181	0	0	3.58736	1.65837	0.311727	1.3014	0.448097	4.66274
A_22_P10317311	4	5461113	5461157	GTCAAGCAGATTATCTAGGAGTCCCATGGCCACCGAATTCGGCAC	NC_009818.1	gi|157834972|ref|NC_009818.1| Pseudomonas phage MP22, complete genome	Siphoviridae	D3112likevirus	character(0)	Viruses	0.0268428	0.164217	0.137374	1.03628	1.16029	0	0	0.00898422	0.776232	0	0	0.0993204	0	0.0363324	0.00500738	0	0	0	0.00948001	0.145131	0.4384	0	0.151418	0	0.227637	0.197018	0	0.216547	0.410578	0	0.164786
A_22_P10709850	7	8520136	8520195	CGGGGAAATTTGTAGATAGAAGTGCCTTTTATTGTTTAGAATATTTTCCTTCACAAATGC	NC_006148.1	gi|51555744|ref|NC_006148.1| Snake parvovirus 1, complete genome	Parvoviridae	Dependoparvovirus	character(0)	Viruses	0.285981	0.640121	0.354139	1.03628	1.16029	0	0.0909091	0.00899797	0.776232	0.43596	0	0.329069	0.327879	0	0.239279	0.305842	0	0.980375	0.278224	0.249166	1.21248	0.865063	0.615721	0.983105	0	0.107392	0.658713	0.42896	0.843627	0.755484	0.57078
A_22_P10669709	7	5231798	5231849	CGACAACGACAACTCTATGATAATAGACTTGTGTTCCGACGCGCGCATAATC	NC_012672.1	gi|237643549|ref|NC_012672.1| Bombyx mandarina nucleopolyhedrovirus, complete genome	Baculoviridae	Bombyx	NULL	Insect viruses	0.0803354	0.405646	0.325311	1.03628	1.16029	0	0	0.00900121	0.776232	0	0	0	0	0.781156	0	0	0	0.102533	0	0	0.667323	0.152896	0.808718	0.136492	0.595662	0	0	0.649599	0.692422	0.758998	0
A_22_P10787616	8	5281899	5281958	GATAAACGAATATCATACTAATATATTAGTATTATCTGCAAAAGCAGACGGAATATCAGT	NC_002520.1	gi|9964314|ref|NC_002520.1| Amsacta moorei entomopoxvirus 'L', complete genome	Poxviridae	Betaentomopoxvirus	character(0)	Viruses	0.841902	2.35528	1.51338	1.03628	1.16029	0.363636	0.727273	0.00901447	0.776232	1.93549	2.24796	0	0	0.347406	2.2041	0	0	2.52597	0	0	4.94889	2.46572	0	4.60757	0.017211	2.51838	2.38588	2.66565	2.59808	2.66441	1.0363
A_22_P10476045	5	8296566	8296625	TTGCATGTCGTTGTCGTTATTTTCAATGTAATAGAGGCAAATTTTCGTGTTTTTGTCGTC	NC_007151.1	gi|68304136|ref|NC_007151.1| Chrysodeixis chalcites nucleopolyhedrovirus, complete genome	Baculoviridae	Alphabaculovirus	character(0)	Viruses	0.355337	0.688622	0.333285	1.03628	1.16029	0	0	0.0090645	0.776232	0.176891	0.0168223	0.583336	0.323402	0.934874	0.417139	0.750919	0	0	0.389351	0.315976	0.818	0.552979	0.632195	0.774739	0.726894	0.0529172	0.370172	0.898537	1.13056	0.999259	0.618586
A_22_P10338876	4	7036209	7036255	AATTCCAGTGAAGACAACACCACTAGCACAAATCGGATCCTGGGAAA	NC_004750.1	gi|30146774|ref|NC_004750.1| Barley yellow dwarf virus - PAV, complete genome	Luteoviridae	Luteovirus	character(0)	Viruses	0.0197037	0.191302	0.171599	1.03628	1.16029	0	0	0.00907294	0.776232	0.0132189	0	0	0	0	0.00792268	0.051084	0	0.137758	0.00675753	0	0.697579	0.0755191	0.375394	0.0435995	0.148722	0.216104	0.00551632	0.161568	0.259186	0.0546046	0.0665335
A_22_P10645144	7	3414021	3414065	GAGCCCCTGAGGACTCCGGCTCCGATACTTAGCCAGACTAGATTT	NC_011285.1	gi|206599795|ref|NC_011285.1| Mycobacterium phage Troll4, complete genome	Siphoviridae	Mycobacterium	character(0)	phage	0.0183448	0.21574	0.197395	1.03628	1.16029	0	0	0.00908775	0.776232	0	0	0.0507604	0.00408109	0.146951	0	0	0	0	0	0	0.622651	0	0	0	0.246307	0.364466	0.109818	0.314702	0.578175	0	0.137015
A_22_P11076581	10	7741196	7741253	GTGTATCGGCAGATTGTCAAAACGCTAAATAACTTTCAGCGTTTTAACCTCGCTTTAG	NC_016447.1	gi|360040900|ref|NC_016447.1| Aotine herpesvirus 1, complete genome	Herpesviridae	Cytomegalovirus	character(0)	Viruses	0.279979	1.25808	0.978096	1.03628	1.16029	0.0909091	0.545455	0.00909469	0.776232	0	0.0918471	0	0.00201395	0	0	0.532849	0	1.56167	0.891385	0	3.57272	0.898018	0.576448	0.0444109	0.017211	1.85942	1.48492	2.20262	1.44757	0	1.73549
A_22_P10414230	5	3158147	3158206	GATTGGAAAGATATCTTCCTTGGAGATACCGAACGTTTCCTTGAACAATAAATGGTTCTT	NC_013267.1	gi|261041428|ref|NC_013267.1| Melandrium yellow fleck virus RNA2, complete genome	Bromoviridae	Bromovirus	character(0)	Viruses	0.679386	1.89713	1.21775	1.03628	1.16029	0.181818	0.727273	0.00911388	0.776232	0	0.737032	2.72055	0	0	0.197257	0	0	0.921179	0.323058	2.57416	1.08514	1.82935	1.37086	1.72452	4.56855	0	2.00124	2.26288	1.00343	3.09918	1.92329
A_22_P10268176	4	1817679	1817738	TTTGTTTTCGCCATTAGTGATATACTTGGTATATAGTAAAAATCAAAACTATGCGCAAGT	NC_012536.1	gi|226423323|ref|NC_012536.1| Homalodisca vitripennis reovirus segment S2, complete genome	Reoviridae	Phytoreovirus	character(0)	Viruses	0.0443005	0.457343	0.413043	1.03628	1.16029	0	0.181818	0.00911708	0.776232	0.127668	0.0918471	0.265776	0.00201395	0	0	0	0	0	0	0	1.3846	0	0.576448	0.0444109	1.21496	0	0	0.194616	0.466435	0.553946	0.595367
A_22_P10785958	8	5003656	5003715	GGGGTTGCTTTATATCCCTAGGATACCTAAGGTTCTAACCTTCTATCTTCTTCATCTTAA	NC_010325.1	gi|167600373|ref|NC_010325.1| Pseudomonas phage LUZ24, complete genome	Podoviridae	Luz24likevirus	character(0)	Viruses	0.155825	0.686729	0.530903	1.03628	1.16029	0.0909091	0.0909091	0.00913642	0.776232	0	1.64344	0	0	0.0706388	0	0	0	0	0	0	0	1.21507	0.576448	0.776875	0.975781	0	1.05075	0.80656	1.02171	0	1.13082
A_22_P10752908	8	2025482	2025541	TGGGAACTCGATATGACCTCAAGTCAAAAATAATGTCAATATAATTGTTTAGTAATATGA	NC_004161.1	gi|22789222|ref|NC_004161.1| Reston ebolavirus, complete genome	Filoviridae	Ebolavirus	character(0)	Viruses	1.89602	3.09771	1.20169	1.03628	1.16029	0.909091	1	0.00915547	0.776232	2.12577	2.56261	2.8204	2.09482	1.70936	1.48071	2.93782	0.182497	2.72724	1.06694	1.14805	3.16165	2.23351	2.5332	5.08885	3.03452	2.56905	2.03367	1.5636	2.5395	3.66302	5.65422
A_22_P10219607	3	1423879	1423936	GTTTTACCTCCGTTGCTTATTTCTATTTCGCATAGTTCCAAACCACTACCCTCAATAG	NC_005304.1	gi|40254027|ref|NC_005304.1| Beet mosaic virus, complete genome	Potyviridae	Potyvirus	character(0)	Viruses	0.0504436	0.292799	0.242356	1.03628	1.16029	0	0	0.00918383	0.776232	0	0	0	0.0928177	0	0	0	0	0.328318	0	0.133744	0.965392	0.482165	0.363018	0.128548	0	0	0.124127	0.123753	0.458524	0.266413	0.308855
A_22_P10026378	1	2275651	2275709	GTAATTTGGCAATCACTTCTTCACTGAAGGATCGCTTCTACATTCGACATGTATTCAAG	NC_009491.1	gi|148283136|ref|NC_009491.1| Tomato mild yellow leaf curl Aragua virus DNA B, complete sequence	Geminiviridae	Begomovirus	character(0)	Viruses	0.164832	0.814278	0.649446	1.03628	1.16029	0.0909091	0.363636	0.0091951	0.776232	0	0	0.261511	0.324001	0	1.21352	0.0141227	0	0	0	0	0.747166	1.25998	0.122114	0.458956	0.473999	0	0	0.658468	1.86302	1.25731	2.11605
A_22_P10715665	7	9015073	9015132	AATATGTGCTATATAGATGAATATACTTGTGCATTTAGAGAATATTATTATAAAGGAACA	NC_003378.1	gi|18450263|ref|NC_003378.1| Tobacco vein clearing virus, complete genome	Caulimoviridae	Cavemovirus	character(0)	Viruses	0.322238	1.42884	1.10661	1.03628	1.16029	0.0909091	0.454545	0.00923435	0.776232	0.999347	1.57579	0	0.769334	0	0	0	0	0.20015	0	0	1.27845	2.12947	1.15271	2.97832	0	2.70228	3.58439	0	0.990852	0.900808	0
A_22_P10405523	5	2452701	2452760	TCAGGGAAAACAATGAACCTCAAAGAATTAGTAGACATGATTGTGAAAAAGATAAAGTCA	NC_012798.1	gi|239828756|ref|NC_012798.1| Human cosavirus E1, complete genome	Picornaviridae	Cosavirus	character(0)	Viruses	0.789214	1.87602	1.08681	1.03628	1.16029	0.272727	0.727273	0.00926522	0.776232	1.00911	0.814857	1.50105	2.11427	0.440682	0.362172	0.546589	0.000401123	0	0.320416	1.57181	3.44913	3.05311	2.26032	2.59726	0.147279	1.39368	3.31232	0.135306	0.783083	1.97718	1.52754
A_22_P10069216	1	5698942	5699001	CTATCTACTATCAAAGAAGAGCATTATGAAAAAATTGTTGATTTTATGAATGCGAGAATA	NC_004616.1	gi|29028617|ref|NC_004616.1| Staphylococcus prophage phi 12, complete genome	Siphoviridae	3alikevirus	character(0)	Viruses	0.450659	1.40744	0.956783	1.03628	1.16029	0.272727	0.636364	0.00928651	0.776232	1.4578	0.0918471	0	0	0	0	0	0	2.21821	1.14145	0.0479431	1.49585	0.898018	0	3.01543	1.66943	2.28976	2.12772	1.65175	1.77994	0.553946	0
A_22_P10729996	8	141091	141150	CAGCAATGTAATGCTAAATTACATTGGTTAATGCAATCATGATGCTGAAAAGAACTGCCA	NC_007338.1	gi|72537512|ref|NC_007338.1| Squash leaf curl China virus - [B] DNA B, complete sequence	Geminiviridae	Begomovirus	character(0)	Viruses	0.389925	2.34239	1.95247	1.03628	1.16029	0.181818	0.636364	0.00930048	0.776232	0	1.03934	0.472764	0.00201395	0	2.50335	0	0.271695	0	0	0	4.85467	0.898018	7.43305	2.29129	0.481624	1.53817	2.05766	0	2.61313	3.59872	0
A_22_P11151752	12	4427654	4427713	CCCAACAAAAGGTTTTTATATTTGGCTTGCTTACTATTGGCACAACGATGCAAAAAAGTT	NC_000915.1	gi|15644634|ref|NC_000915.1| Helicobacter pylori 26695, complete genome	Helicobacteraceae	Helicobacter	character(0)	Bacteria	0.268075	0.906819	0.638744	1.03628	1.16029	0.0909091	0.363636	0.0093085	0.776232	0	0.277043	0	0.28891	0.608728	0	0.136961	0	0	0.587207	1.04998	2.17828	0.827431	1.81835	0.578144	0.295166	1.585	0.00915553	0.781406	0.677945	0.00584638	1.21828
A_22_P10726888	7	9915963	9916021	CTTCTCATTAAGGGCGTTTTTAGACCAAATCTCATGAAACGCTTATTGCTAGAAGAACC	NC_014325.1	gi|301173441|ref|NC_014325.1| Bidens mottle virus, complete genome	Potyviridae	Potyvirus	character(0)	Viruses	0.165915	1.0812	0.915288	1.03628	1.16029	0.0909091	0.363636	0.00931573	0.776232	0	0.0918471	0	0	0	0.453234	1.27999	0	0	0	0	1.02299	0.890206	0.582117	2.01988	0	0.489564	1.79126	0	1.74377	3.35344	0
A_22_P10856230	9	810889	810948	TGTCTTCCGATTCGTTTATTTGAAATGGCTTATACTATTACTGCACCAAACCAAATCGTG	NC_010944.1	gi|190149257|ref|NC_010944.1| Brugmansia mild mottle virus, complete genome	Virgaviridae	Tobamovirus	character(0)	Viruses	0.0860197	0.542375	0.456355	1.03628	1.16029	0	0.181818	0.00931682	0.776232	0.253904	0	0	0	0	0	0.441213	0	0.122299	0	0.128801	1.43082	1.32549	0.684933	0.796002	0.898825	0	0	0	0.312251	0.517808	0
A_22_P10195450	2	6259212	6259270	AATCAAACTGCCAAATCCTTGGAACTCTTATTGAGAGTCACAACTGAGGAAAGAACATT	NC_001608.3	gi|158539108|ref|NC_001608.3| Lake Victoria marburgvirus - Musoke, complete genome	Filoviridae	Marburgvirus	character(0)	Viruses	0.497544	0.892321	0.394777	1.03628	1.16029	0.0909091	0.181818	0.00933611	0.776232	0.825295	0.508329	0.135697	0.29177	1.09603	0.8573	0.209805	0.119499	0.659718	0.742988	0.0265519	1.73177	0.491099	1.02014	0.981705	1.06138	0.623713	0.810113	0.744612	1.19549	0.531186	0.624335
A_22_P10559071	6	5898548	5898607	GACCATTATCCATTAGTTGCTAAGTTAGTGTTAGGTAACAACGCTTAGGTAAACAACAGA	NC_001619.1	gi|9627734|ref|NC_001619.1| Canine oral papillomavirus, complete genome	Papillomaviridae	Lambdapapillomavirus	character(0)	Viruses	0.094874	1.12138	1.02651	1.03628	1.16029	0	0.454545	0.00935623	0.776232	0.68599	0.0918471	0.265776	0	0	0	0	0	0	0	0	1.3846	2.25223	2.97191	0	0.017211	0.474164	1.24144	0.194616	3.24509	0.553946	0
A_22_P10556170	6	5628492	5628551	GACGTAGTTCAGCAGCAGCATAAGTCATAACTGTAAATAGAACATACTTTCCTGTAGTGT	NC_008291.1	gi|113195177|ref|NC_008291.1| Taterapox virus, complete genome	Poxviridae	Orthopoxvirus	character(0)	Viruses	0	0.214255	0.214255	1.03628	1.16029	0	0	0.00938171	0.776232	0	0	0	0	0	0	0	0	0	0	0	0.913759	0	0.228849	0.184654	0.156421	0	0.120776	0.276072	0.313261	0.0968869	0.066122
A_22_P10146184	2	2559962	2560013	TGTAGAAAACCTACCGACCTGTTCTAACCAGTAGGAGCAACACCTTCTATCT	NC_011269.1	gi|203458877|ref|NC_011269.1| Mycobacterium phage ScottMcG, complete genome	Myoviridae	I3likevirus	character(0)	Viruses	0.212996	0.595405	0.382409	1.03628	1.16029	0	0.0909091	0.00945672	0.776232	0.223425	0	0	0	0.84417	0	0.0586771	0	0.319537	0	0.897151	1.30319	0.622844	0.956644	0.614611	0.845299	0.0971746	0.623727	0.490616	0.416467	0.531206	0.0476775
A_22_P10601947	6	9754890	9754949	TCTTACAGATTGGATAAACTGCAATTTTGAGAATTGCAATAAATGCCTTTATTGCCGCCT	NC_001505.2	gi|28376615|ref|NC_001505.2| Murine pneumotropic virus, complete genome	Polyomaviridae	Polyomavirus	character(0)	Viruses	0.310179	2.11129	1.80111	1.03628	1.16029	0.0909091	0.545455	0.00949477	0.776232	0.53856	0.275035	2.51106	0.00201395	0	0	0	0	0.0853026	0	0	4.05497	0.898018	0.576448	3.01207	6.86168	0	2.56767	1.64519	3.05423	0.553946	0
A_22_P10349197	4	7905155	7905214	TGCAAAGCGTTATCAAATTCCAAGAGCGCAATTAATAATTGCAGACATTCCATATAACTT	NC_002185.1	gi|9634626|ref|NC_002185.1| Streptococcus phage 7201, complete genome	Siphoviridae	Sfi21dtunalikevirus	character(0)	Viruses	1.1854	2.76896	1.58356	1.03628	1.16029	0.454545	0.818182	0.00949691	0.776232	3.22422	0.846176	0.823155	0.00201395	0	1.38756	1.86244	2.21972	2.41258	0	0.261491	2.92109	5.00557	0	0.714146	3.08315	3.98505	4.9324	1.537	4.38862	2.03523	1.85629
A_22_P10944131	9	8059067	8059123	CAGTCGACCCAATAATTGGAATGTTCAGGAATTCTCCATTTCGAGAATCCTTAACAT	NC_015521.1	gi|335352415|ref|NC_015521.1| Cutthroat trout virus, complete genome	Hepeviridae	Piscihepevirus	character(0)	Viruses	0.51344	1.9424	1.42896	1.03628	1.16029	0.272727	0.545455	0.00951287	0.776232	0.285043	0	1.33539	0.0167107	2.09084	0	0	0	0	0	1.91986	3.16601	0.21973	3.43375	0.295531	2.03834	3.1964	0	0.321881	3.1361	1.14238	4.41627
A_22_P10556110	6	5624472	5624531	ACATATATGCAATTCGCTAAACAATGTTATGAGCATTCAAATCCGAAATTGTCCGAGGAA	NC_008291.1	gi|113195177|ref|NC_008291.1| Taterapox virus, complete genome	Poxviridae	Orthopoxvirus	character(0)	Viruses	0.901351	2.48027	1.57892	1.03628	1.16029	0.363636	0.818182	0.00951675	0.776232	3.11691	1.42832	0.385693	0	1.88705	0	0	0	0	2.50718	0.589705	3.20947	3.85298	1.99656	0	2.03125	2.25886	5.87787	3.74815	1.82215	2.32096	0.16472
A_22_P10841582	8	9663815	9663874	TGCGGAGTCACTTTAATTGATTTTCAATGGAAATATTGGGAATCTCAATGCATAGAGCAA	NC_006657.1	gi|57659613|ref|NC_006657.1| Cotesia congregata bracovirus segment Circle30, complete genome	Polydnaviridae	Bracovirus	character(0)	Viruses	0.35856	1.22087	0.862305	1.03628	1.16029	0.0909091	0.545455	0.00951985	0.776232	0	0.0918471	0.265776	1.40312	0.458646	0.671725	0.810538	0	0	0.149363	0.0931545	0.202452	1.31203	2.27132	1.44421	0	1.44537	0	1.12607	2.03436	0.553946	3.03976
A_22_P10732216	8	329288	329347	CTTCAGAGATGACCAAATAATGGAAATGGTTGAAGAAGTATATGATCACCCAGACGACTA	NC_006312.1	gi|52673229|ref|NC_006312.1| Influenza C virus (C/Ann Arbor/1/50) segment 6, complete sequence	Orthomyxoviridae	Influenzavirus C	character(0)	Viruses	0.690166	1.506	0.815837	1.03628	1.16029	0.363636	0.545455	0.00952887	0.776232	0	1.53622	0.285187	1.32701	0.704034	0.66967	0	1.50471	0.482238	0	1.08277	1.09329	1.49547	2.39149	1.12566	3.37323	0.339515	1.26765	0.759751	0.822894	2.05074	1.84636
A_22_P10820427	8	8000604	8000659	GATCAAATCTAATGTCACATACGTAGGTAAGAACGCTCAAGAATTCAACTGGTCCC	NC_013638.1	gi|281306659|ref|NC_013638.1| Pseudomonas phage phi-2, complete genome	Podoviridae	Phikmvlikevirus	character(0)	Viruses	1.12879	2.46458	1.33579	1.03628	1.16029	0.454545	0.818182	0.0095788	0.776232	2.00038	2.539	0.938555	2.22123	0	1.73101	0.516233	0.520489	0	0	1.94982	2.34262	3.4934	2.29482	1.91891	0.679973	2.90854	2.00029	1.50808	3.98493	5.35848	0.620374
A_22_P10408811	5	2729913	2729972	ACTTTTTACGTTATGCGCAATCTTTCTTCGGTTTTCACACCGTAGATTCTAGTTCAAATG	NC_013110.1	gi|255987650|ref|NC_013110.1| Primula malacoides virus China/Mar2007 RNA 2, complete genome	Partitiviridae	Betapartitivirus	character(0)	Viruses	0.126737	1.01569	0.888949	1.03628	1.16029	0.0909091	0.454545	0.00958541	0.776232	0	0.0918471	0.115409	0	0	0	0.0823745	0	0	1.10448	0	2.80997	0.343311	1.88445	0	0.10392	0	0	0.661364	2.1042	2.07017	1.19516
A_22_P10639965	7	3035565	3035624	AACGGGTATCCCCGCATCTATTATATTAGGTCAAATCATTTTTGAATCAAGCGGGAAAAA	NC_011523.1	gi|211956446|ref|NC_011523.1| Bacillus phage AP50, complete genome	Tectiviridae	Tectivirus	character(0)	Viruses	0.565313	2.36583	1.80051	1.03628	1.16029	0.363636	0.727273	0.00959788	0.776232	0.00063728	1.68923	0	1.05509	1.54924	1.03971	0.0089102	0.412952	0.462673	0	0	2.90833	0.589775	1.27864	2.42499	1.4574	0	6.40063	3.46856	1.95573	0	5.54002
A_22_P10212994	3	893739	893798	ATAATAGCACGCTAGATCCTTTGATCTCAGCGTTAATGAATTCCTTCGATACGAGGAATA	NC_003852.1	gi|20806010|ref|NC_003852.1| Obuda pepper virus, complete genome	Virgaviridae	Tobamovirus	character(0)	Viruses	0.237408	1.54178	1.30438	1.03628	1.16029	0.0909091	0.454545	0.00961125	0.776232	0	0	1.07242	0.526492	0	0	1.01258	0	0	0	0	0	3.8744	2.08659	3.20204	0.311328	0.59231	0.785149	3.44443	0	2.66338	0
A_22_P10979659	10	1078790	1078843	GTTACGAAGCGGTTAAAGGTCAATATGACCGTGAGTCTTTACTGAACAACAGAC	NC_015938.1	gi|345461107|ref|NC_015938.1| Salmonella phage 7-11, complete genome	Podoviridae	Salmonella	character(0)	phage	0.191705	0.868323	0.676619	1.03628	1.16029	0.0909091	0.454545	0.00962831	0.776232	0	0.0918471	0.265776	0.00201395	1.42596	0	0	0	0	0	0.323152	1.3846	0.898018	1.25601	1.42197	0	0	2.36886	1.20171	0.466435	0.553946	0
A_22_P10726028	7	9849007	9849066	GCCTAAAGAAACTTCAAGTGAAGATAGCGATGAAGAATAGTGCATATGCGTTAGCATCAA	NC_008956.1	gi|124484641|ref|NC_008956.1| Hyposoter fugitivus ichnovirus segment B1, complete sequence	Polydnaviridae	Ichnovirus	character(0)	Viruses	0.836078	2.91259	2.07651	1.03628	1.16029	0.272727	0.727273	0.00962859	0.776232	0	1.78326	0.00987132	0	2.01621	1.01106	2.71159	0.618733	0.58669	0	0.459445	4.13431	2.00008	3.65193	3.53169	5.18672	1.27954	0	3.90035	0.611183	7.74266	0
A_22_P10473284	5	8049309	8049368	TTCCACGTTCGACAGTGTTTTTTCATTATCTTCGGCTAAAACTATAAACAAAGGGTTTGT	NC_008252.1	gi|110645209|ref|NC_008252.1| Neodiprion abietis NPV, complete genome	Baculoviridae	Gammabaculovirus	character(0)	Viruses	0.00953218	1.05632	1.04679	1.03628	1.16029	0	0.363636	0.00964572	0.776232	0	0	0	0.104854	0	0	0	0	0	0	0	2.55731	0	0.576448	1.8893	0	3.73374	0	0	0.441132	1.60132	0.820283
A_22_P10368261	4	9361258	9361317	TTGTTACGTTATTAAGTATGTTCAATAGCGCAAACGAGTTTCGACTCGTTGAACTCTCAA	NC_003349.1	gi|18138257|ref|NC_003349.1| Helicoverpa zea SNPV, complete genome	Baculoviridae	Helicoverpa	NULL	Insect viruses	0.0805806	0.479393	0.398813	1.03628	1.16029	0	0.0909091	0.00966331	0.776232	0.285043	0.0918471	0.265776	0.24372	0	0	0	0	0	0	0	1.3846	0.898018	0.708882	0.0444109	0	0	0.0502083	0.194616	0.466435	0.553946	0.972211
A_22_P10560236	6	6027138	6027197	AACTTCTTCATAAGATCCAAACTCTAACATGGGAGTATCTTTAGAATTTGTAACCCATAT	NC_005179.1	gi|38229169|ref|NC_005179.1| Yaba monkey tumor virus, complete genome	Poxviridae	Yatapoxvirus	character(0)	Viruses	0.538931	1.8597	1.32077	1.03628	1.16029	0.181818	0.636364	0.00967845	0.776232	0.285043	0	0	0.203485	3.16504	0.283222	0	0	1.11317	0	0.878284	3.1926	0.858033	3.14691	1.26239	1.64973	0	3.40274	2.41732	3.86604	0.660952	0
A_22_P10610535	7	577663	577722	TCTTCAGGCATAATACTGGTATATACGTCCGTTAATAATATAATAGTGTCTAACGATCCT	NC_006967.1	gi|62443971|ref|NC_006967.1| Deerpox virus W-1170-84, complete genome	Poxviridae	Cervidpoxvirus	character(0)	Viruses	0.222217	1.56123	1.33901	1.03628	1.16029	0.0909091	0.454545	0.00968281	0.776232	0	0.0918471	0	0	1.70094	0	0	0.651593	0	0	0	2.40687	0.898018	0.576448	0.0444109	2.51448	0	5.04996	0.194616	2.44886	0.553946	2.48591
A_22_P11085485	10	8622971	8623030	ATGATGATGTCACAATGTCAGAAGATGAGTATGATCCAATTACATATGATGCGATTTGGA	NC_016072.1	gi|363539767|ref|NC_016072.1| Megavirus chiliensis, complete genome	Megaviridae	character(0)	character(0)	Viruses	0.149743	0.916631	0.766888	1.03628	1.16029	0	0.363636	0.00976328	0.776232	0.0133624	0	0	0.180509	0.00714874	0	0	0	0	1.03049	0.415666	1.28413	0	2.01742	0.771648	0	1.51138	0.653566	0.342416	0.758804	0	2.74357
A_22_P10841430	8	9644777	9644836	GCGTTCCAAATGCTCAATTGATTTCAACTCAGAAAAACTATTTTATCGCGTGAGTTTGTC	NC_006655.1	gi|57659549|ref|NC_006655.1| Cotesia congregata bracovirus segment Circle25, complete genome	Polydnaviridae	Bracovirus	character(0)	Viruses	1.3248	2.45302	1.12823	1.03628	1.16029	0.727273	0.909091	0.0097775	0.776232	1.0949	2.20357	1.80233	2.98012	1.53583	0	1.75286	0	1.43009	0.44811	1.32496	2.30984	1.71628	3.96949	3.01976	2.2957	0.683156	1.51106	2.40775	2.81538	4.70082	1.55404
A_22_P10788436	8	5415792	5415851	TGAGATTATTAAGTATTTATACCGGTGAGAACATGAGACTTACTCGAGTTACCAAATCAG	NC_001611.1	gi|9627521|ref|NC_001611.1| Variola virus, complete genome	Poxviridae	Orthopoxvirus	character(0)	Viruses	0.211831	1.02699	0.815164	1.03628	1.16029	0	0.454545	0.00978585	0.776232	0.206568	0	0	0	0	0.81344	0	0	0	0.385824	0.924307	2.65261	0.0834014	0.152416	0.549424	0	0.178922	2.07152	0.592562	1.90845	1.31799	1.78964
A_22_P10115748	2	175801	175860	CACTTTATCGACACCGATTTACGTAGTGGAGATTTTATCTATCGTTATGATGAACGCTCA	NC_002567.1	gi|10518490|ref|NC_002567.1| Trichoplusia ni cytoplasmic polyhedrosis virus 15 segment 4, complete sequence	Reoviridae	Cypovirus	character(0)	Viruses	0.00853282	0.313393	0.30486	1.03628	1.16029	0	0	0.00979397	0.776232	0	0.0918471	0	0.00201395	0	0	0	0	0	0	0	0	0.898018	0.576448	0.0444109	0.017211	0.0313816	0	0.859472	0.466435	0.553946	0
A_22_P10348767	4	7874321	7874380	AGCAACATCTATCAATCACAAGATCTACAGAGTCTAACGTTTACATGACAGATGCAACTC	NC_002251.1	gi|9635147|ref|NC_002251.1| Northern cereal mosaic virus, complete genome	Rhabdoviridae	Cytorhabdovirus	character(0)	Viruses	0.434604	1.48862	1.05402	1.03628	1.16029	0.181818	0.545455	0.00979717	0.776232	0.285043	0.928702	0	0	0	0.311829	2.03107	0	0	0	1.224	1.29138	0.898018	0.576448	0	0.86603	1.75935	2.05664	0	2.78689	3.55601	2.58405
A_22_P10439864	5	5248797	5248854	CCATGTCAGAGTCGATCGAAAGGAGAGTTACATTCGTCGCTAATAATAAGAAACCAAG	NC_004142.1	gi|22681027|ref|NC_004142.1| Boolarra virus RNA1, complete genome	Nodaviridae	Alphanodavirus	character(0)	Viruses	0.75044	2.03088	1.28044	1.03628	1.16029	0.272727	0.636364	0.00985522	0.776232	1.97898	0	0.974704	0.998831	1.45083	1.01997	0	0	0	0	1.83152	5.44926	0.898018	3.36751	1.6338	2.41089	0.871786	2.69543	0.817896	1.68649	1.91731	0.591318
A_22_P10046292	1	3981446	3981505	TCTTGGTGTGATAATAGTTTCTTGTGTGGCTTAGTTAAAATAGGACTTTGCAATCGTGGT	NC_009991.1	gi|160700642|ref|NC_009991.1| Phlox Virus B, complete genome	Betaflexiviridae	Carlavirus	character(0)	Viruses	0.0169005	0.153907	0.137007	1.03628	1.16029	0	0	0.00988836	0.776232	0	0	0	0	0.185905	0	0	0	0	0	0	0.0924276	0.149756	0.349315	0.287902	0	0	0	0.184352	0.15632	0	0.472907
A_22_P10227530	3	2075088	2075145	TAATAAGGGTATCGCAGTTGGATTGAACAACATTCAACTTGTAGAAAAAGGCGAACCT	NC_007054.1	gi|66395656|ref|NC_007054.1| Staphylococcus phage 47, complete genome	Siphoviridae	3alikevirus	character(0)	Viruses	0.490525	1.68077	1.19025	1.03628	1.16029	0.181818	0.636364	0.00989374	0.776232	0.308702	1.77604	1.7005	0	0.579462	0	0	0	1.03107	0	0	3.36862	0	0.233589	1.29521	4.17658	0.836439	2.79894	2.33558	1.69334	0.556082	1.1941
A_22_P10410729	5	2887484	2887539	CACTTCAGGTTTTTGGAGGTATCTGTTTGGCTCTACCTTAAGCAAGGTGGTAAATA	AC_000005.1	gi|56160436|ref|AC_000005.1| Human adenovirus A	Adenoviridae	Mastadenovirus	character(0)	Viruses	0.074381	0.481549	0.407168	1.03628	1.16029	0	0.0909091	0.00989395	0.776232	0	0	0	0	0	0	0	0	0.156507	0	0.661685	1.58454	0.154531	1.0575	0.605538	0.285816	0.280017	0	0.285888	0.252933	0.14593	0.64434
A_22_P11851388	20	2490470	2490529	CGTTTGCTAATACCTTATACTCCTTACTAACTAAAGTTAGTAAGGGAAAGATTTATTGGT	AJ607392.1	gi|38488381|emb|AJ607392.1| Arcobacter cibarius 16S rRNA gene, strain LMG 21997	Campylobacteraceae	Arcobacter	character(0)	Bacteria	0.106242	0.599372	0.49313	1.03628	1.16029	0.0909091	0.181818	0.00989833	0.776232	0.0762402	0	1.09041	0.00201395	0	0	0	0	0	0	0	1.3846	0.898018	0.576448	1.67297	0.669031	0	0.177026	0.194616	0.466435	0.553946	0
A_22_P10904015	9	4625574	4625633	CAAAATCAATTGCTGATGAGTAAAATCTATCTTGAAAATTTTGATTCATATTTGGATCGG	NC_014649.1	gi|311977355|ref|NC_014649.1| Acanthamoeba polyphaga mimivirus, complete genome	Mimiviridae	Mimivirus	character(0)	Viruses	0.684276	1.88509	1.20081	1.03628	1.16029	0.363636	0.727273	0.00990173	0.776232	1.37816	0.0918471	1.04729	1.00986	0	0	1.59179	0	0.771361	1.63674	0	1.3846	2.95125	3.48648	0.875137	2.2983	1.57551	1.45197	4.42053	2.15929	0.132893	0
A_22_P10623689	7	1743521	1743580	AAAACTACAACATTATAGTTCCTTTTTATGTCATAGTTAATATTATCTTTGTTTATTCTT	NC_004003.1	gi|21426072|ref|NC_004003.1| Goatpox virus Pellor, complete genome	Poxviridae	Capripoxvirus	character(0)	Viruses	0.360242	2.06471	1.70447	1.03628	1.16029	0.181818	0.636364	0.0099234	0.776232	1.25024	0.0918471	0.547731	0.00201395	0	0	0.638746	1.43209	0	0	0	3.6804	3.88902	0.576448	0	6.62905	2.43352	0	1.95295	1.7786	0.553946	1.2179
A_22_P10409281	5	2761360	2761419	AACGCCATGTCTGAAAAGACACAAACTTTCGTTCAAAATGAAACTCATGTTTTAGACATG	NC_012531.1	gi|226377830|ref|NC_012531.1| Solenopsis invicta virus 3, complete genome	character(0)	Solenopsis	Picorna-like viruses	Insect virus	0.786447	1.90558	1.11913	1.03628	1.16029	0.363636	0.727273	0.00993378	0.776232	0	0.0341612	2.02418	2.92148	0.100174	1.55569	0	1.0744	0.595915	0.344932	0	0.655515	2.39185	2.72741	1.15206	3.61588	1.39298	1.46137	2.20157	3.11395	0.0295316	2.21923
A_22_P10118505	2	407662	407721	ACGCTGATTTACGAGAGATGGACGATTTACTCTTAGAGATACAGGAAAAAACTTTCCATT	NC_008859.1	gi|124378094|ref|NC_008859.1| Glypta fumiferanae ichnovirus segment B14, complete sequence	Polydnaviridae	Ichnovirus	character(0)	Viruses	0.56626	1.62597	1.05971	1.03628	1.16029	0.272727	0.636364	0.00994306	0.776232	0.473416	0.474573	0.425415	0	0	0	1.7704	0	0	1.17656	1.9085	3.90343	2.26436	0.724954	0.549233	2.31232	1.76583	2.52453	2.0744	0	1.42493	0.341624
A_22_P15560526	56	1181729	1181788	CTAAGGCTAAATACTATGCGAGACCGATAGCGAATAAAAGAAGTAGAGTGATCGAAGGAT	AF044393.1	gi|3033523|gb|AF044393.1| Pleistophora finisterrensis small subunit ribosomal RNA gene, partial sequence; internal transcribed spacer, complete sequence; and large subunit ribosomal RNA gene, partial sequence	Pleistophoridae	Pleistophora	Fungi	Eukaryota	0.342653	1.44825	1.1056	1.03628	1.16029	0.0909091	0.545455	0.0099523	0.776232	0.575151	1.09803	0	0.972166	0	0	0	0	0.867523	0	0.256318	3.97444	0	3.07931	0.388776	1.97	0.0156855	0.16977	2.08289	1.74724	1.37983	1.1228
A_22_P11102703	11	546118	546175	TAATTCGACCCTTAGCGTCAACAGTAAATGGTCTGATTTGAGTCGATAAGGCGTTATA	NC_016564.1	gi|371496125|ref|NC_016564.1| Planktothrix phage PaV-LD, complete genome	Podoviridae	Planktothrix	character(0)	phage	0.216139	1.30593	1.08979	1.03628	1.16029	0	0.545455	0.00997796	0.776232	0	0	0.763957	0.899702	0.177859	0	0.53601	0	0	0	0	3.32011	1.76391	1.44769	0	1.99779	3.42997	0	0	1.73632	0.669416	0
A_22_P10939148	9	7653716	7653775	AGAAACAGAATAGGTAGTGGGAAGAATTCTATTACTGGTATAACATCACCAACTTGCTCA	NC_015450.1	gi|330850808|ref|NC_015450.1| Aguacate virus segment M, complete genome	Bunyaviridae	Phlebovirus	character(0)	Viruses	0	0.206508	0.206508	1.03628	1.16029	0	0	0.00999747	0.776232	0	0	0	0	0	0	0	0	0	0	0	0.441107	0	0.648642	0	0.327997	0	0.0243421	0	0.503199	0.326297	0
A_22_P10624090	7	1836249	1836308	AGCATTAAAACTTCTTTAATTGATAATTCTGGAGATTTATTAGTAATTAATCTAAGTAGT	NC_004003.1	gi|21426072|ref|NC_004003.1| Goatpox virus Pellor, complete genome	Poxviridae	Capripoxvirus	character(0)	Viruses	0.0696266	0.943312	0.873685	1.03628	1.16029	0	0.454545	0.0100051	0.776232	0	0.0918471	0	0	0	0	0	0	0.346577	0	0.327468	1.3846	0	0	2.66173	0.017211	2.62605	1.30592	0	0	1.57377	0.807149
A_22_P10838965	8	9345348	9345407	AACTCGCGATGTCCAATATGGATTAAATACAATCCAAAGTGGTAATAACTACACAGCCAA	NC_006634.1	gi|57753428|ref|NC_006634.1| Cotesia congregata bracovirus segment Circle2, complete genome	Polydnaviridae	Bracovirus	character(0)	Viruses	1.86597	3.39973	1.53376	1.03628	1.16029	0.818182	1	0.0100062	0.776232	1.67242	2.38242	4.6861	1.43648	0	2.25958	2.70872	1.88756	1.47028	0.523291	1.49882	7.69493	2.748	4.00093	2.98244	3.16273	1.67866	2.4731	2.64344	3.72996	3.86903	2.41381
A_22_P13062418	32	5647668	5647721	ATTTGTTGCAGCAATTCAAACCGTAATGCGGTTTGACAGTAAATGACGCCAAAC	NC_008596.1	gi|118467340|ref|NC_008596.1| Mycobacterium smegmatis str. MC2 155, complete genome	Mycobacteriaceae	Mycobacterium	character(0)	Bacteria	0.154065	1.17876	1.02469	1.03628	1.16029	0.0909091	0.272727	0.0100418	0.776232	0.165066	0	0	0.00201395	0	0	0	0	0	1.52763	0	2.50107	0.898018	3.45452	1.01785	0	1.0338	0	0.684347	2.76988	0	0.606833
A_22_P10541254	6	4378074	4378133	ACATACTCCATCAATATCAGTTAAAATAGTAGGCTTCATAGAGAGTCTCTTAATAGGTTT	NC_000866.4	gi|29366675|ref|NC_000866.4| Enterobacteria phage T4, complete genome	Myoviridae	T4likevirus	character(0)	Viruses	0.320414	1.42718	1.10677	1.03628	1.16029	0.0909091	0.454545	0.0100441	0.776232	0.621965	0.0918471	0	0	1.03197	0	0	0	1.24065	0.538119	0	1.54619	2.68515	1.07661	0.0444109	2.90287	0.133535	0.991402	0.931181	4.05235	0	1.33532
A_22_P10706529	7	8264979	8265031	ACTTGGAAAACTGCCCAGTGAATCTGATTACTTGGTGGCTTATGATCAGGAAT	NC_009333.1	gi|139472801|ref|NC_009333.1| Human herpesvirus 8, complete genome	Herpesviridae	Rhadinovirus	character(0)	Viruses	0.244711	0.518287	0.273576	1.03628	1.16029	0	0.0909091	0.0100632	0.776232	0	0.379257	0.00102326	0	0.544846	0.2744	0.44106	0	0.227423	0.297296	0.526518	1.19418	0.172787	0.562384	0.682712	0.411167	0.200602	0.472672	0.687152	0.601682	0.363721	0.352097
A_22_P10623731	7	1755298	1755357	AGAAGATAAAGACTTATTACGATAACAATTATTAAAACCATCAAAAATATTACGGTTCCT	NC_004003.1	gi|21426072|ref|NC_004003.1| Goatpox virus Pellor, complete genome	Poxviridae	Capripoxvirus	character(0)	Viruses	1.77269	2.74065	0.967962	1.03628	1.16029	0.909091	1	0.0101056	0.776232	1.35367	1.50236	2.73964	1.80424	3.59458	1.23397	0	1.18107	1.67126	2.33126	2.08753	3.54805	2.70117	2.95766	2.30162	2.7272	1.39653	3.4409	4.02769	3.20272	1.19236	2.65125
A_22_P10229198	3	2234452	2234511	TAACGAAGTTGAACAACAAATCAATGGCGCTGACCTTGTTAAAGGTAATTCAACAACAAA	NC_007062.1	gi|66396267|ref|NC_007062.1| Staphylococcus phage 52A, complete genome	Siphoviridae	Phietalikevirus	character(0)	Viruses	0.165959	0.505461	0.339501	1.03628	1.16029	0	0	0.0101223	0.776232	0	0.413006	0.462835	0	0.574911	0	0	0	0.302355	0	0.072445	0.921455	0.11365	0	0.298836	0.377234	0.539472	1.13974	0.612602	1.00314	0.253272	0.300667
A_22_P10733220	8	431558	431617	CCGGTTCAAATAAGCACAGAATTAATAATAGTCAATTCAAGAAGAATAAAGACAGTAAGC	NC_002200.1	gi|9695415|ref|NC_002200.1| Mumps virus, complete genome	Paramyxoviridae	Rubulavirus	character(0)	Viruses	0.539933	3.64734	3.1074	1.03628	1.16029	0.181818	0.909091	0.0101774	0.776232	0.199494	0.456141	2.56287	1.34709	0	0.921518	0	0	0.218839	0.233314	0	2.98007	0.17969	2.97082	5.13448	2.16282	2.64138	2.12571	14.2787	2.56925	3.16402	1.91381
A_22_P10351074	4	8081359	8081410	CCATGAATCTCTCAATCTCATCTTCTTCTAATTCCCCTCTTCCGGCTCTTTC	NC_002702.1	gi|13487858|ref|NC_002702.1| Porcine adenovirus C, complete genome	Adenoviridae	Mastadenovirus	character(0)	Viruses	0.135815	0.380458	0.244643	1.03628	1.16029	0	0	0.0101932	0.776232	0	0	0.607198	0.43918	0.35013	0	0	0	0	0.0974601	0	0.926037	0.104662	0.41501	0.113991	0.427932	0.386693	0.365933	0.558622	0.413161	0.127991	0.345005
A_22_P10543489	6	4580767	4580826	ACCATCAATATCAGTCAAAATAGTAGGCTTCATAGAGAGTCTCTTAATAGGTTTAACACA	NC_012635.1	gi|228860932|ref|NC_012635.1| Enterobacteria phage RB51, complete genome	Myoviridae	T4likevirus	character(0)	Viruses	0.357002	1.36117	1.00417	1.03628	1.16029	0	0.545455	0.0102026	0.776232	0.540424	0.151707	0.292005	0	0	0.616715	0	0	0.458552	0.907205	0.960418	0	1.12224	1.59315	0	0	1.87292	2.57629	0	2.23015	2.98586	2.59225
A_22_P10106884	1	8684940	8684996	AAAAACCACAGCAATTAAAGAAACATTCCGGTTTGAAAAGGATATCATTGTCACCGC	NC_004008.1	gi|21426914|ref|NC_004008.1| Broad bean mottle virus RNA 1, complete sequence	Bromoviridae	Bromovirus	character(0)	Viruses	0.2226	0.636798	0.414197	1.03628	1.16029	0	0.0909091	0.0102053	0.776232	0.905167	0.374983	0.657422	0	0	0	0	0	0	0.511029	0	0.858376	0.51175	1.02853	0.733573	1.10079	0.225943	0.454898	0.368306	1.41487	0.307738	0
A_22_P10514459	6	1934357	1934416	GTGATTACAGCCGACCTTTAGATATCTGACGAACATATGTTTGCTCTCGATCTAATACTT	NC_008970.1	gi|124484687|ref|NC_008970.1| Hyposoter fugitivus ichnovirus segment C1, complete sequence	Polydnaviridae	Ichnovirus	character(0)	Viruses	0.035619	0.165798	0.130179	1.03628	1.16029	0	0	0.0102247	0.776232	0	0.0280054	0	0	0	0	0	0	0	0	0.363804	0.258114	0.102224	0.334786	0.139395	0.243089	0	0	0.171753	0.205259	0	0.36916
A_22_P10411079	5	2917995	2918054	AGCACTGTAAAACCTACACATGAAGGAATGCCTCTTACCTCACTTACATTATGTAAAGTC	AC_000005.1	gi|56160436|ref|AC_000005.1| Human adenovirus A	Adenoviridae	Mastadenovirus	character(0)	Viruses	0.100416	0.470106	0.36969	1.03628	1.16029	0	0.181818	0.0102391	0.776232	0	0.38549	0.0447251	0	0.382978	0	0	0	0.195541	0.0372203	0.0586213	1.2397	0.442345	1.29601	0.477055	0.593926	0	0	0.383031	0.301663	0.160879	0.276559
A_22_P10002631	1	326878	326937	AATAATGAGAACAACTCTAGGGTGGAATCTCATAAGATTCAAGGACAAGACAGATGTGTT	NC_005039.1	gi|33112010|ref|NC_005039.1| Yokose virus, complete genome	Flaviviridae	Flavivirus	character(0)	Viruses	0.457449	1.50146	1.04401	1.03628	1.16029	0.181818	0.545455	0.0102398	0.776232	0	0	0.760636	0	0	0.845128	0	0	1.33953	2.08665	0	1.40055	0.227787	1.06018	2.86936	0	2.36683	2.12909	3.23536	0	0.985465	2.2414
A_22_P10539673	6	4225095	4225154	TGGCCATACTTATAGTATAGATGATGCTGACAGTATAGAAGAAGTTACACAAAGAATGGA	NC_001538.1	gi|9627180|ref|NC_001538.1| BK polyomavirus, complete genome	Polyomaviridae	Polyomavirus	character(0)	Viruses	0.18816	1.01245	0.824286	1.03628	1.16029	0.0909091	0.363636	0.0102438	0.776232	0.674397	0	0.171347	0	1.22402	0	0	0	0	0	0	2.35576	0	0.677816	0.346174	0.977571	0	0	2.27417	0.508692	2.02043	1.9763
A_22_P10451728	5	6272032	6272088	TATGCTGGGAAGGGACATATAATGATGCTTTTCTAATAGACCGGCTAAACTGGGTTA	NC_001906.2	gi|29468603|ref|NC_001906.2| Hendra virus, complete genome	Paramyxoviridae	Hendra virus	NULL	Viruses	0.0491911	0.278694	0.229503	1.03628	1.16029	0	0	0.0102756	0.776232	0.130086	0	0	0	0.19654	0.0092595	0.191887	0	0.0133292	0	0	0.654505	0.0991315	0.412282	0.0731266	0.228808	0	0	0.328291	0.537386	0.732103	0
A_22_P10540686	6	4324555	4324614	TAATATGTGTATCATTGGATTTTTGACCAGGACGAACTACATGAATTACTGTAGCACCCA	NC_000866.4	gi|29366675|ref|NC_000866.4| Enterobacteria phage T4, complete genome	Myoviridae	T4likevirus	character(0)	Viruses	0.356833	0.808137	0.451304	1.03628	1.16029	0.0909091	0.181818	0.0102806	0.776232	0.252538	1.06744	0.624281	0.681764	0	0	0.289121	0.280608	0.242837	0.0102952	0.476274	1.90166	0.41256	0.440856	0.46196	0.787784	1.08004	1.3536	0.498718	0.297791	0.932342	0.722187
A_22_P10533226	6	3670123	3670182	CTTCCATTTCTAAAAGAAAGTATCTTTATATGCGTTTGTAAAAAACAGTTATTTACTAGT	NC_001350.1	gi|9625955|ref|NC_001350.1| Saimiriine herpesvirus 2, complete genome	Herpesviridae	Rhadinovirus	character(0)	Viruses	0.33536	1.6719	1.33654	1.03628	1.16029	0.181818	0.545455	0.0103496	0.776232	0.285043	0.0918471	0	1.95701	0	1.35506	0	0	0	0	0	1.3846	1.00411	3.9113	1.32645	4.03646	0	0	0.194616	0.466435	3.05917	3.00776
A_22_P10669756	7	5237403	5237462	ACTCATCATAGTATTCATAAAAACTAGCCTGTAAACTTTGCAAACATTTGTTTATGTCCA	NC_012672.1	gi|237643549|ref|NC_012672.1| Bombyx mandarina nucleopolyhedrovirus, complete genome	Baculoviridae	Bombyx	NULL	Insect viruses	0.414083	1.22419	0.810102	1.03628	1.16029	0.272727	0.545455	0.0103659	0.776232	1.21582	0	0	0	0	0	0.763534	0	1.26206	0.0151721	1.29833	1.85396	1.64366	0.743934	2.6448	1.97404	0	0	1.4258	0.480583	0.755466	1.9438
A_22_P10193928	2	6152296	6152355	CCAAACCTGACATCAGTTACAAAGGCTTAATTTGCAAGCAATTAGATGAGATTAGAATCA	NC_001481.2	gi|28212283|ref|NC_001481.2| Feline calicivirus, complete genome	Caliciviridae	Vesivirus	character(0)	Viruses	0.617355	1.1504	0.533048	1.03628	1.16029	0.181818	0.363636	0.0103704	0.776232	0.27782	1.21403	0	0.631376	0.97857	0.62598	1.14351	1.02967	0.889944	0	0	2.1717	0.994228	1.40013	1.02593	1.46646	0.403797	0.721198	1.78895	0.674719	1.10532	0.901993
A_22_P10266441	4	1661628	1661687	ACCGAAAAATCAACTCATAGTTACAAACAAAGGATTAAAGAACTTGATGGAACTATCACA	NC_004740.1	gi|30043925|ref|NC_004740.1| Staphylococcus prophage phiN315, complete genome	Siphoviridae	Staphylococcus	character(0)	phage	1.22158	2.60712	1.38554	1.03628	1.16029	0.454545	0.818182	0.010381	0.776232	3.01376	0.941212	0.822778	0	0.0190252	2.27171	1.98353	0	1.10341	0	3.28194	3.43258	3.57384	1.64875	3.41265	0	3.87538	1.09637	2.13988	3.98394	3.78671	1.72819
A_22_P10411002	5	2910452	2910498	AAAAGCGCCACTAACGGCTTGCGTCATTACGCAGGGAAAAATTCTAG	AC_000005.1	gi|56160436|ref|AC_000005.1| Human adenovirus A	Adenoviridae	Mastadenovirus	character(0)	Viruses	0.327363	0.860078	0.532715	1.03628	1.16029	0.0909091	0.272727	0.0103907	0.776232	0	1.23785	0.248391	0.357766	0.198476	0.126867	0.275232	0.175147	0.160201	0.593911	0.227155	1.84561	0.666572	1.64123	0.65643	1.40144	0.869656	1.10309	0.842936	0.302262	0.131629	0
A_22_P10842457	8	9762270	9762329	TCTGATCAGATATGACTAGATCTGATTATGTCTGATGTATTTTTCCACTCAGATATAGTT	NC_006660.1	gi|57659716|ref|NC_006660.1| Cotesia congregata bracovirus segment Circle33, complete genome	Polydnaviridae	Bracovirus	character(0)	Viruses	0.299893	1.5946	1.29471	1.03628	1.16029	0.0909091	0.454545	0.0104102	0.776232	0	0.700627	0	2.11319	0	0	0	0	0	0	0.485008	3.27948	3.321	3.16639	0.37954	0.017211	0	0	1.51255	3.78387	0.932388	1.14818
A_22_P10531547	6	3546874	3546918	GTGTATAGGCCTGCTTCACAAAGTCGCGCAGGTAGTCCTGAAATG	NC_007605.1	gi|82503188|ref|NC_007605.1| Human herpesvirus 4 type 1, complete genome	Herpesviridae	Lymphocryptovirus	character(0)	Viruses	0	0.281945	0.281945	1.03628	1.16029	0	0	0.010484	0.776232	0	0	0	0	0	0	0	0	0	0	0	0.965677	0	0.371958	0.0165868	0.36529	0	0	0.0954818	0.618466	0	0.66794
A_22_P10606514	7	122397	122444	CCACTGAGCATACGCAGTCTTTGCTTATCCTGGGACCTAAACTTTGAG	NC_006564.1	gi|56693036|ref|NC_006564.1| Canine papillomavirus 2, complete genome	Papillomaviridae	Taupapillomavirus	character(0)	Viruses	0	0.109474	0.109474	1.03628	1.16029	0	0	0.0105112	0.776232	0	0	0	0	0	0	0	0	0	0	0	0.344269	0	0.196065	0	0	0	0	0.274384	0.195738	0	0.193761
A_22_P15560126	56	1121185	1121229	CGCTGGCTTCTTAGAGGGACTATCGACTCAAGTCGATGGAAGTTT	Z34954.1	gi|510470|emb|Z34954.1| T.schoenleinii gene for 18S rRNA	Arthrodermataceae	Trichophyton	Fungi	Eukaryota	0.145761	1.31363	1.16787	1.03628	1.16029	0	0.545455	0.0105404	0.776232	0	0	0.172771	0.864704	0.565896	0	0	0	0	0	0	3.65975	0	0.0327433	0	3.18258	0	0	1.58098	2.0471	2.60189	1.34493
A_22_P10477450	5	8416541	8416600	ACCTGGATGTGAAGTTCTTTCCTAACTTTAAGTATTATCACTTTTGTTCAAAATTTTTGA	NC_008169.1	gi|109255260|ref|NC_008169.1| Citrus leprosis virus C RNA-1, complete genome	character(0)	Citrus	character(0)	Plant viruses	0.68204	1.53342	0.851384	1.03628	1.16029	0.272727	0.545455	0.0105496	0.776232	0	1.05703	0.26024	0.268413	1.14558	0.456076	0	0.510436	0.950663	2.3	0.554008	1.72291	1.44138	0.989842	2.28196	0.608377	3.03617	2.15949	1.01855	0	1.11561	2.49338
A_22_P10983725	10	1373359	1373414	GAGCGAGTAGAGTTTTCTCTGATTCTCCACTTTTCTCTCAGAAAACATGAGATTCG	NC_015932.1	gi|345462093|ref|NC_015932.1| Bat adenovirus 2, complete genome	Adenoviridae	Mastadenovirus	character(0)	Viruses	0.240831	0.610841	0.37001	1.03628	1.16029	0	0	0.0106318	0.776232	0	0	0	0.0159441	0	0	0.743477	0	0.866784	0.186908	0.836032	1.10885	0.417209	0.786604	0.351191	0.232049	0.262739	0.808179	0.804873	0.538023	0.350339	1.0592
A_22_P10720255	7	9421108	9421156	AAAATATTCATCGACCCACTCTTGCATCTCGTCAGGCACGTTAGTGAAC	NC_014066.1	gi|296006066|ref|NC_014066.1| Okra yellow mosaic Mexico virus DNA A, complete genome	Geminiviridae	Begomovirus	character(0)	Viruses	0	0.167988	0.167988	1.03628	1.16029	0	0	0.0107192	0.776232	0	0	0	0	0	0	0	0	0	0	0	0.61001	0	0.323951	0	0.226176	0.0985439	0.0419429	0.12558	0.416532	0.00513143	0
A_22_P10135669	2	1735193	1735252	AGGTATTTTGTTTTCGACCATTCTTGAAACTTACAGAACAACAATGAACACGTAAGCGAA	NC_008931.1	gi|124378244|ref|NC_008931.1| Glypta fumiferanae ichnovirus segment D7, complete sequence	Polydnaviridae	Ichnovirus	character(0)	Viruses	0.244247	1.17385	0.929607	1.03628	1.16029	0.0909091	0.363636	0.0107261	0.776232	0	0	0	0	2.25446	0	0.432253	0	0	0	0	2.10023	2.85392	0.69709	0	1.85225	2.45722	0	1.10993	0	0.958387	0.883378
A_22_P10405062	5	2411419	2411478	CGGCTATTTGTATAGCAACATCTTGTTGAAACTATATTTGAGAAGTTTAAAGCGTGACGG	NC_012753.1	gi|238801880|ref|NC_012753.1| Streptococcus phage 5093, complete genome	Siphoviridae	Streptococcus	character(0)	phage	0.0500745	0.897534	0.84746	1.03628	1.16029	0	0.272727	0.0107466	0.776232	0.285043	0	0.265776	0	0	0	0	0	0	0	0	3.08941	1.60642	0.576448	0.0444109	0.017211	0.97545	2.34853	0.194616	0.466435	0.553946	0
A_22_P11044153	10	5830140	5830199	ATCATTATGTTCTCACTCCTGAAGAGAGAACACTTCTAAAAGAAGGACCCAAAAGTCTAG	NC_015282.1	gi|326782497|ref|NC_015282.1| Synechococcus phage S-SM1, complete genome	Myoviridae	Synechococcus	character(0)	phage	0.873037	2.21385	1.34081	1.03628	1.16029	0.363636	0.818182	0.0107547	0.776232	3.52289	0	1.55222	0	1.46218	0	0	0.348511	0	0	2.7176	3.67222	2.68293	1.48983	2.7922	2.20962	2.77083	2.66883	2.38255	3.68331	0	0
A_22_P10601944	6	9754663	9754722	CTTATGCACCTTTTAAAACTCCCTATGGAGCAATATGGGAATTTCCCTTTAATGAGAAAG	NC_001505.2	gi|28376615|ref|NC_001505.2| Murine pneumotropic virus, complete genome	Polyomaviridae	Polyomavirus	character(0)	Viruses	0.165466	1.03449	0.869029	1.03628	1.16029	0.0909091	0.454545	0.0107614	0.776232	0.285043	0.0918471	0	0.00201395	0	0	0	0	1.44122	0	0	0.505059	1.95314	1.56956	0	2.61476	1.33186	0	2.49566	0.909409	0	0
A_22_P10616361	7	1050642	1050693	GAGGATTTAGACTTTATAGACAATAGGGTTCCCGGAGATGGGCAGGAAATTC	NC_001352.1	gi|9626032|ref|NC_001352.1| Human papillomavirus - 2, complete genome	Papillomaviridae	Alphapapillomavirus	character(0)	Viruses	0.0347312	0.344699	0.309968	1.03628	1.16029	0	0	0.0107677	0.776232	0	0	0.0580343	0.100538	0.135118	0.00959102	0	0	0	0.0787619	0	1.10232	0	0.676806	0	0.67973	0.245436	0.0557123	0.463266	0.560583	0	0.00784599
A_22_P10042219	1	3612492	3612546	AGTTGTTAAAAGGTTCGTCCATTCCGCTTTTATCACCAAACACAGAATTGCGATC	NC_008349.1	gi|114680053|ref|NC_008349.1| Plutella xylostella multiple nucleopolyhedrovirus, complete genome	Baculoviridae	Plutella	NULL	Insect viruses	0.0704914	0.437079	0.366588	1.03628	1.16029	0	0.0909091	0.0107914	0.776232	0	0	0.0443791	0	0.118621	0.129816	0.0752605	0.142598	0.264731	0	0	1.39012	0.127019	1.02621	0.543301	0	0.306372	0	0.44034	0.580465	0.394038	0
A_22_P10204248	3	207255	207314	ATGCAGAAAGGTTATCAAGTATTTACAAATTCAGTTATTGTATACACAGCAAGTTGGCGT	NC_003011.1	gi|14993620|ref|NC_003011.1| Cypovirus 14 RNA 6, complete sequence	Reoviridae	Cypovirus	character(0)	Viruses	0.656372	2.15164	1.49527	1.03628	1.16029	0.272727	0.727273	0.0107947	0.776232	0	0.811255	0.531085	1.52167	0	2.62499	0	0	0	0	1.7311	3.08517	2.68605	2.74779	5.27988	3.89549	2.66212	0	0	1.33574	0	1.97581
A_22_P10270009	4	1942638	1942688	CGTCTGTATTCTTTCTGTTGCCAGATCACGTCCTGTGCCATGAACTTAATT	NC_000924.1	gi|9632466|ref|NC_000924.1| Enterobacteria phage 933W, complete genome	Podoviridae	Enterobacteria	character(0)	phage	0.00045588	0.092625	0.0921692	1.03628	1.16029	0	0	0.0108031	0.776232	0	0	0	0	0	0	0	0	0	0	0.00501468	0.317086	0	0	0	0.168718	0	0.0258391	0.126718	0.226719	0	0.153795
A_22_P10421610	5	3729081	3729140	AGCAAATCGCTGTAATGATAACTATAACAATTATATCAGTAAATGTTCTATAATCACTGA	NC_001989.1	gi|9631267|ref|NC_001989.1| Bovine respiratory syncytial virus, complete genome	Paramyxoviridae	Pneumovirus	character(0)	Viruses	1.32625	2.6395	1.31325	1.03628	1.16029	0.545455	0.818182	0.0108268	0.776232	3.68346	1.29567	0.387349	2.25069	3.43116	0.047705	0	0	1.09944	0	2.39329	3.51692	0.898018	3.31628	1.08535	3.18313	3.10677	2.42742	2.75468	3.39805	3.77021	1.57763
A_22_P15556059	56	426433	426492	CACTGAACTATTCAACGAGGTTCTGAGTCGATAGACTTGGGAAATCTTTTGAAAATAGTT	AM275363.1	gi|109238600|emb|AM275363.1| Blastocystis hominis partial 18S rRNA gene, isolate 05/RS154.1	character(0)	Blastocystis	Parasite	Eukaryota	0.204937	1.61039	1.40546	1.03628	1.16029	0.0909091	0.545455	0.0108286	0.776232	0.285043	0	0	0	1.47408	0	0.495177	0	0	0	0	2.3006	1.35574	1.80904	5.16791	0	0	2.84353	0.879771	0	3.35773	0
A_22_P10906712	9	4979998	4980057	AGAATGGGAAACTAAAATGATAGAACGTTTAGATACAAGTAATCCAGATAAAGGTTACAA	NC_014649.1	gi|311977355|ref|NC_014649.1| Acanthamoeba polyphaga mimivirus, complete genome	Mimiviridae	Mimivirus	character(0)	Viruses	0.960664	2.5925	1.63183	1.03628	1.16029	0.363636	0.818182	0.0108387	0.776232	0.268722	0.975584	1.99915	0	0	2.034	2.08935	0	0	0.456269	2.74423	3.27558	2.8444	6.65609	0.0221127	0	1.8255	2.32165	3.10004	3.95911	1.66051	2.85251
A_22_P14195771	42	6800228	6800282	ATTTCACCGTTTGCCAAAATCTCGTGCAAAATTTCGTTATCTGTTTCTGTGGCAA	NC_010120.1	gi|161869018|ref|NC_010120.1| Neisseria meningitidis 053442, complete genome	Neisseriaceae	Neisseria	character(0)	Bacteria	0.0946794	0.481064	0.386385	1.03628	1.16029	0	0.0909091	0.0108734	0.776232	0.145084	0	0.111064	0	0	0.223333	0	0	0	0.237181	0.324813	1.57441	0.480329	0.84314	0	0.491141	0	0	0.29302	0.344651	0.464154	0.800861
A_22_P11013680	10	3725572	3725631	CCCTTACGCACGAAAAAATAAGTTTCTCACCTTTATCACCTTCTAAACCTTTTTCCATAC	NC_016164.1	gi|356870794|ref|NC_016164.1| Synechococcus phage S-CBS1, complete genome	Siphoviridae	Synechococcus	character(0)	phage	0.366629	0.993608	0.626979	1.03628	1.16029	0.0909091	0.272727	0.0108844	0.776232	0	0	0.588418	1.1686	0.172744	0.487386	0.220047	0.475035	0.135478	0.119804	0.665407	2.88387	0.763707	0.882622	0.902745	0.644997	1.19497	0.850497	0.605186	0	0.710839	1.49026
A_22_P10213611	3	949178	949237	TTCCCAGGTTCATACAATAACCATCAATAAACTTTTAACATCTAAGATAGTATTATCCCA	NC_003976.2	gi|146334864|ref|NC_003976.2| Ljungan virus, complete genome	Picornaviridae	Parechovirus	character(0)	Viruses	0.780403	2.38698	1.60658	1.03628	1.16029	0.272727	0.727273	0.0109157	0.776232	0.722062	0	2.88289	1.90249	0	0.835955	0.148921	1.85296	0.23915	0	0	4.89356	0.898018	1.20947	1.77553	2.5556	1.97697	4.25223	2.93516	5.4565	0.303777	0
A_22_P10925514	9	6636435	6636494	TGGCCTTCGTGATTAACTTTTGTATGAAATCTATTCAACTCACTAATGGGAGAACAACAC	NC_015249.1	gi|326536103|ref|NC_015249.1| Enterobacteria phage 285P, complete genome	Podoviridae	T7likevirus	character(0)	Viruses	0.382404	1.55039	1.16798	1.03628	1.16029	0.181818	0.545455	0.0109198	0.776232	0.285043	1.09174	2.7509	0	0	0	0	0	0.0787537	0	0	2.86645	1.24665	0.576448	0.0444109	2.15366	0.909312	4.30693	1.85607	0.466435	0.412984	2.21492
A_22_P10184189	2	5372189	5372234	GTCGACGAAAAAGTTGATGCTTTGCAGCAGTCCGTGAACGATGTGT	NC_011616.1	gi|215401395|ref|NC_011616.1| Spodoptera litura nucleopolyhedrovirus II, complete genome	Baculoviridae	Alphabaculovirus	character(0)	Viruses	0.00209738	0.165561	0.163464	1.03628	1.16029	0	0	0.0109274	0.776232	0	0	0	0	0	0	0.0230712	0	0	0	0	0	0	0	0	0.52206	0.0482225	0	0.237132	0.331045	0.224663	0.458051
A_22_P10924791	9	6579019	6579075	GTGTGCAGATTCCTAATTAATGGGGACGACTTACTTGTAGCATTTCATCCAGATCAT	NC_015393.1	gi|330370639|ref|NC_015393.1| Celery mosaic virus, complete genome	Potyviridae	Potyvirus	character(0)	Viruses	0.0926102	0.526696	0.434086	1.03628	1.16029	0	0.0909091	0.0109301	0.776232	0	0	0	0	0	0.548717	0.000187781	0	0	0.0121751	0.457632	1.44682	0	0.87751	0.879371	0.94687	0.227854	0	0	0.472024	0	0.943207
A_22_P10794820	8	5947912	5947967	TTGTTTTGGCCTTATCAAGATCCTCCTTGTATTTGTCGCATTCCTTGATATCCCTA	NC_003663.2	gi|30844336|ref|NC_003663.2| Cowpox virus, complete genome	Poxviridae	Orthopoxvirus	character(0)	Viruses	0.0760229	0.352523	0.2765	1.03628	1.16029	0	0	0.0109402	0.776232	0.281106	0	0	0.189394	0	0	0	0	0.045633	0.320119	0	0.416592	0.978902	0.558786	0.735297	0	0.182597	0.124119	0.619355	0.0624486	0.158556	0.0411032
A_22_P10009636	1	874766	874825	AACAGTAAACAGGTTGATTACATTGGATTTGAAAGATTTAAGAATCCGTATTCTACCGCT	NC_007656.1	gi|83721671|ref|NC_007656.1| Yunnan orbivirus segment 1, complete sequence	Reoviridae	Orbivirus	character(0)	Viruses	1.08117	2.43867	1.35749	1.03628	1.16029	0.363636	0.909091	0.0109408	0.776232	0.398262	0.105999	1.81105	0.00201395	0.781992	5.08036	0	0	1.9125	1.80075	0	3.63068	2.0972	3.15757	0.76273	2.58721	2.47524	1.69275	3.57209	2.2924	2.8129	1.74456
A_22_P10105883	1	8607978	8608037	TTGGGAGACTGCTCTCTTCAAATCATCCAACATTCTCGTTGTTGATGAAATTTACAAACT	NC_001513.1	gi|9627010|ref|NC_001513.1| Ononis yellow mosaic virus, complete genome	Tymoviridae	Tymovirus	character(0)	Viruses	0.111709	0.350139	0.23843	1.03628	1.16029	0	0	0.0109487	0.776232	0.0255468	0.142147	0	0	0	0	0.335791	0.223666	0	0.0981999	0.403445	0.647991	0	0.542197	0.454852	0.576815	0	0.236229	0.0267943	0.273905	0.31169	0.781053
A_22_P10778357	8	4406534	4406579	CTTTGAATGGAAGTTGAAACCCACGACGTTCTACAACCAGGTGACC	NC_010191.1	gi|163954976|ref|NC_010191.1| Ostreococcus virus OsV5, complete genome	character(0)	Ostreococcus	NULL	Plant viruses	0.0222652	0.173919	0.151653	1.03628	1.16029	0	0	0.0109895	0.776232	0	0	0	0	0.00616067	0	0	0	0.0838216	0.154935	0	0.266654	0.0066413	0.396945	0.146717	0	0	0.0527208	0.452287	0.429947	0	0.161193
A_22_P10493374	6	62976	63035	ACGCTACGCTGAAGATACGTATCTACTTCTATGATTCTGTAACAAACTGAATTAATAAAG	NC_011135.1	gi|196049395|ref|NC_011135.1| Tomato leaf curl Kerala virus, complete genome	Geminiviridae	Begomovirus	character(0)	Viruses	0.54027	2.09992	1.55965	1.03628	1.16029	0.272727	0.727273	0.0110205	0.776232	2.12961	1.68544	1.38178	0.00201395	0	0	0.744127	0	0	0	0	3.41334	6.2925	3.35803	0.0444109	0	2.82334	1.23371	2.04074	1.80496	0.553946	1.53413
A_22_P10764318	8	3388632	3388691	AACACAATTTCCAGATCAAATAGCCCTTTCATATCAAACCGCGATATCAAACTTGATTGG	NC_014661.1	gi|311992750|ref|NC_014661.1| Acinetobacter phage Acj61, complete genome	Myoviridae	T4likevirus	character(0)	Viruses	0.357984	0.949637	0.591653	1.03628	1.16029	0	0.363636	0.0110377	0.776232	0.175664	0.968874	0.724041	0.411146	0.703461	0	0.733574	0.0651355	0.0958087	0	0.0601244	1.35722	1.58115	0.734403	0.982215	0.831462	2.40365	0	0.221363	0.607086	0.463476	1.26399
A_22_P11074947	10	7610198	7610257	ATTTTTGGGTCTTAAAGTGAGGTTTTTCTCTCCAGAATTGAATGAGGTGCGCAAATTTAG	NC_016440.1	gi|360040865|ref|NC_016440.1| Garlic common latent virus, complete genome	Betaflexiviridae	Carlavirus	character(0)	Viruses	0.0363356	0.214676	0.178341	1.03628	1.16029	0	0	0.0110384	0.776232	0	0	0.179457	0	0	0	0	0	0	0.220235	0	0.505897	0	0.365861	0.394363	0.534471	0	0.0670479	0	0.258164	0.235636	0
A_22_P10221991	3	1603428	1603487	CTGACGAAGACCTAGAAACAGTTGCAGTGGAGTTTAATAATGACTAAGAATGTGAAACAC	NC_005859.1	gi|46401737|ref|NC_005859.1| Enterobacteria phage T5, complete genome	Siphoviridae	T5likevirus	character(0)	Viruses	0.135007	0.437548	0.302541	1.03628	1.16029	0	0	0.0110815	0.776232	0	0.129436	0	0.0597693	0.173535	0.134217	0	0	0.624804	0.0119509	0.351364	1.01449	0.49107	0.622136	0.490534	0	0	0.587688	0.211405	0.937139	0.326231	0.132339
A_22_P10568868	6	6873704	6873763	AATCAGTTTTAATCCAGATAAGTCTGACCGCAAGAAGCGTAATGACTTCGACAAATATGT	NC_011534.1	gi|212671382|ref|NC_011534.1| Kluyvera phage Kvp1, complete genome	Podoviridae	T7likevirus	character(0)	Viruses	0.358815	1.03353	0.674717	1.03628	1.16029	0.181818	0.363636	0.011084	0.776232	0	1.16434	0	0.150169	0	0	0	0.500631	2.13183	0	0	2.25693	1.24251	0.999769	0.364687	0.628152	1.09704	1.32897	1.63003	0.247563	0.738475	0.834718
A_22_P10424273	5	3937122	3937179	CGGATAAACTGGTTGCTAACAATAAAACTGGTAAGCAAGGGGTTTATGCTCGAGATTT	NC_009812.1	gi|157325217|ref|NC_009812.1| Listeria phage B025, complete genome	Siphoviridae	Listeria	character(0)	phage	0.0350061	0.326426	0.291419	1.03628	1.16029	0	0.0909091	0.0110997	0.776232	0	0	0	0	0	0	0	0	0.385067	0	0	1.2075	0.0351885	0.421304	0.529971	0	0	0.0574438	0.27019	0.47857	0.32475	0.265766
A_22_P10034101	1	2990409	2990468	CTGTTAGTGGAGCAACGATGAGTGCAAACAAAGAGAATAGTATTTATGATCAAGCGACTA	NC_008723.1	gi|119967833|ref|NC_008723.1| Staphylococcus phage PH15, complete genome	Siphoviridae	Phietalikevirus	character(0)	Viruses	0.444508	1.06266	0.618153	1.03628	1.16029	0.0909091	0.363636	0.0111096	0.776232	0	0	0.528682	0.156646	0.657753	0.604252	0	0	0.902555	0.97075	1.06894	2.2309	1.13559	1.70924	0.123674	0.607859	0.880445	0	1.45758	0.723333	1.06768	1.75296
A_22_P10476224	5	8308343	8308402	AGTCCATTATATATAGTCTATTGCCTGCCGAAATTTTATCTAAATTCGACTCGACGACAA	NC_007151.1	gi|68304136|ref|NC_007151.1| Chrysodeixis chalcites nucleopolyhedrovirus, complete genome	Baculoviridae	Alphabaculovirus	character(0)	Viruses	0.0273811	0.279267	0.251886	1.03628	1.16029	0	0	0.0111164	0.776232	0	0	0	0	0.235053	0	0	0	0	0.0306616	0.0354782	1.06906	0.339298	0.432309	0.180572	0	0	0.272111	0.0892088	0.350412	0	0.338967
A_22_P10469012	5	7713175	7713234	GATTGAATGCAGATGAACTAGAGTTAAAACGGTGGTTCTTTGACTACTATGCGACATTAC	NC_005996.1	gi|50261322|ref|NC_005996.1| African horsesickness virus segment 2, complete genome	Reoviridae	Orbivirus	character(0)	Viruses	1.61038	2.77537	1.16499	1.03628	1.16029	0.818182	1	0.0111579	0.776232	2.32387	2.48411	1.52196	1.13707	0.897989	1.08098	1.67694	1.05296	3.1458	1.4333	0.959214	5.44779	1.18521	3.87197	2.65748	4.55858	2.8863	1.85335	2.35188	2.33589	1.94093	1.43967
A_22_P10839450	8	9403874	9403933	AATCTGTTCCGCTTAGTTCATACTACAGTCAATATAGTTCAGACAAAGCATCCAACAGTG	NC_006637.1	gi|57659187|ref|NC_006637.1| Cotesia congregata bracovirus segment Circle5, complete genome	Polydnaviridae	Bracovirus	character(0)	Viruses	0.212628	0.987205	0.774577	1.03628	1.16029	0.0909091	0.272727	0.0111739	0.776232	0.305382	0	0	0	0	2.03353	0	0	0	0	0	1.98946	0	2.85579	0.887087	1.10871	0.282827	0.573295	1.21896	0.190123	0.866995	0.885997
A_22_P10413950	5	3136905	3136962	AACCATCGTGTTTAACGAACGTGAGTTTGTTAACAGATATTTGCACCACATAGCCATC	NC_012561.1	gi|226823166|ref|NC_012561.1| Highlands J virus, complete genome	Togaviridae	Alphavirus	character(0)	Viruses	0.213617	0.916814	0.703197	1.03628	1.16029	0.0909091	0.454545	0.0111831	0.776232	0	1.42395	0.925837	0	0	0	0	0	0	0	0	1.91595	0	0.382278	0.366449	1.90484	0.047617	0	1.3033	1.89302	1.18275	1.08875
A_22_P10128444	2	1175551	1175610	AAATGGTATTTGGATTTTTTACAAGATAGTTATTCAACTGGAGTTGTTTATGATAAACCT	NC_003793.1	gi|20514675|ref|NC_003793.1| Spiroplasma phage 1-C74, complete genome	Inoviridae	Plectrovirus	character(0)	Viruses	0	0.843809	0.843809	1.03628	1.16029	0	0.363636	0.0112047	0.776232	0	0	0	0	0	0	0	0	0	0	0	3.31339	0.898018	0	1.3906	0	0	1.3246	0	0.760058	1.59524	0
A_22_P10093425	1	7652421	7652480	GACGGACAGACAATACCTAAAGATGATGACGTTAAGTATAATTTACCGCAACTTGCGATT	NC_010743.1	gi|189022224|ref|NC_010743.1| Mycoreovirus 1 segment 1, complete sequence	Reoviridae	Mycoreovirus	character(0)	Viruses	1.23995	1.88985	0.649893	1.03628	1.16029	0.727273	0.818182	0.0112054	0.776232	0.669857	1.11853	1.44073	0.716497	1.41728	1.23937	1.42348	1.04832	1.68256	1.8765	1.00637	3.26398	2.53315	1.56956	1.60536	2.05729	1.13591	1.23335	1.88789	2.7013	2.13193	0.66858
A_22_P10118621	2	416818	416875	TTTTCCCATTGATTACGTCTTTGCATGATAATTGGCTTGATGCGTGAACAGATTCAGA	NC_008864.1	gi|124378104|ref|NC_008864.1| Glypta fumiferanae ichnovirus segment B20, complete sequence	Polydnaviridae	Ichnovirus	character(0)	Viruses	0.0208814	0.356037	0.335156	1.03628	1.16029	0	0.0909091	0.0112121	0.776232	0	0	0	0	0	0.169602	0.0600934	0	0	0	0	1.3391	0.042007	0.438694	0	0.262209	0	0.767958	0.33372	0.184044	0.54165	0.0070315
A_22_P11005790	10	3131681	3131736	CTTGTTATGGATGTCTCATGATGAACACTTTTGCAGCGAGTATCATCGCTCTACAG	NC_000852.5	gi|340025671|ref|NC_000852.5| Paramecium bursaria Chlorella virus 1, complete genome	Phycodnaviridae	Chlorovirus	character(0)	Viruses	0.105633	0.484503	0.37887	1.03628	1.16029	0	0.0909091	0.0112214	0.776232	0	0	0	0.0783865	0	0.186767	0.223801	0	0.673011	0	0	1.44969	0.6848	0.750773	0.71145	0.581939	0	0.2518	0.690996	0	0	0.208089
A_22_P10339227	4	7062886	7062945	TGAACCAGACCTCTATGACTCAATTATCTCTCTTTTACGAGATGAAATACCGAAAGTCTG	NC_003838.1	gi|20564162|ref|NC_003838.1| Tomato aspermy virus RNA 2, complete sequence	Bromoviridae	Cucumovirus	character(0)	Viruses	0.0761758	0.647331	0.571155	1.03628	1.16029	0	0.272727	0.0112727	0.776232	0.432095	0	0	0	0	0	0.217639	0	0	0.114415	0.0737841	1.83027	0.044619	1.56157	0.847249	1.53153	0.499953	0.22382	0	0.581634	0	0
A_22_P10002404	1	310262	310321	GAATTGTCTGGGAAGTTCTATGAGTGTTAGTAATGGCATATCTGTAAATATGGGTGTTCC	NC_008056.1	gi|108512256|ref|NC_008056.1| Sida mosaic Sinaloa virus DNA B, complete sequence	Geminiviridae	Begomovirus	character(0)	Viruses	0.0083203	0.251089	0.242769	1.03628	1.16029	0	0	0.0112946	0.776232	0	0	0	0.0915233	0	0	0	0	0	0	0	0.914177	0.375069	0.079504	0	0.288792	0.638203	0	0.193328	0	0.272911	0
A_22_P10136727	2	1811361	1811420	CCTGGTCTCATTGAACAACCTGTCCCTATCTAACTTGAAATTTAAACATTTGCTCTTGTA	NC_007904.1	gi|89903001|ref|NC_007904.1| Mobala virus segment L, complete sequence	Arenaviridae	Mammarenavirus	character(0)	Viruses	0.152626	0.572363	0.419738	1.03628	1.16029	0	0.0909091	0.0113003	0.776232	0.112046	0	0	0	0.215239	0.429456	0.321179	0	0.268944	0	0.332019	1.57747	0.146398	1.02249	0.319369	0.919569	0	0.589541	0.624723	0.954574	0	0.14187
A_22_P10542388	6	4473855	4473914	GTCACATACACAATGTGTGTAGAACCATCTTCTAGTTTAATGACAATCTCCTGGATAACA	NC_012635.1	gi|228860932|ref|NC_012635.1| Enterobacteria phage RB51, complete genome	Myoviridae	T4likevirus	character(0)	Viruses	0.400756	1.54969	1.14894	1.03628	1.16029	0.181818	0.545455	0.011327	0.776232	0	0.193674	1.42315	0	2.32424	0	0	0	0.278869	0	0.188379	3.20681	0	2.12954	2.72368	0	0	0.203959	2.62339	1.00406	2.65624	2.49894
A_22_P10239778	3	3079620	3079679	CCCAAGAGCCATTTTGATAACAGTATTAATGTTCTTATTCGGGACAAATAATGAGAACGC	NC_008895.1	gi|124378165|ref|NC_008895.1| Glypta fumiferanae ichnovirus segment B55, complete sequence	Polydnaviridae	Ichnovirus	character(0)	Viruses	0.603542	2.12572	1.52218	1.03628	1.16029	0.272727	0.727273	0.0113417	0.776232	1.62141	2.10412	0.0485191	0	0	0	1.89593	0	0.825148	0.143837	0	2.31002	0	1.71058	1.06891	0	2.637	6.23033	1.67833	1.91109	4.1085	1.7282
A_22_P10558742	6	5868937	5868986	TCTTTTCACCACAACACTGTGGATGTGACAGACTGACCAGTATTGATGAC	NC_003391.1	gi|18640237|ref|NC_003391.1| Camelpox virus, complete genome	Poxviridae	Orthopoxvirus	character(0)	Viruses	0.0195465	0.15017	0.130624	1.03628	1.16029	0	0	0.0113804	0.776232	0	0	0	0	0.0330535	0	0.0863087	0	0	0.0956493	0	0.454446	0	0	0	0.192372	0	0	0.272156	0.309375	0.203447	0.220074
A_22_P10514580	6	1945375	1945434	CCACGTTAACAACCTCATAAATAAAGTGGATAACGTCGTAATAGATTTTAGAGGTAACGA	NC_008976.1	gi|124484701|ref|NC_008976.1| Hyposoter fugitivus ichnovirus segment C6, complete sequence	Polydnaviridae	Ichnovirus	character(0)	Viruses	0.343683	1.76366	1.41998	1.03628	1.16029	0.181818	0.545455	0.0113887	0.776232	0.285043	0	0.265776	0	1.56123	0	0	1.66847	0	0	0	3.36222	5.07733	0.576448	2.0534	0.017211	3.26037	0	2.64312	0.466435	1.94372	0
A_22_P10135372	2	1701253	1701312	GGGTGCTTTCTTACATAACCTCAAAATGTCGTATAATCGAAATATTATTGCAATCCCCGA	NC_008897.1	gi|124378169|ref|NC_008897.1| Glypta fumiferanae ichnovirus segment B57, complete sequence	Polydnaviridae	Ichnovirus	character(0)	Viruses	0.700371	1.45865	0.758279	1.03628	1.16029	0.454545	0.636364	0.0114804	0.776232	1.55425	0.871013	0	1.16481	1.65139	0	0	1.08824	0	0	1.37439	2.28636	2.22801	1.46471	2.33576	1.55296	0.909311	1.06428	1.41633	2.039	0	0.748427
A_22_P10229084	3	2224584	2224643	TGTCGTTCCGGGAGATAAAGGTCAATTAGCATTAAAAGAATCAGTTAAACAATTCAAACA	NC_007062.1	gi|66396267|ref|NC_007062.1| Staphylococcus phage 52A, complete genome	Siphoviridae	Phietalikevirus	character(0)	Viruses	0.852506	1.94675	1.09424	1.03628	1.16029	0.272727	0.727273	0.0114862	0.776232	0	1.22721	0.986467	0.766669	0.619186	2.84245	0	1.98819	0.0953065	0.272577	0.579507	4.25273	3.47125	0.534531	1.06689	0.578555	1.98232	2.29247	1.58007	2.6466	1.24265	1.76619
A_22_P10927018	9	6745406	6745461	TTTAATAGACACAGGGGATGGATACGTATGGGAATATTTGTATGAAATTCCGGCCG	NC_015250.1	gi|326536151|ref|NC_015250.1| Acinetobacter phage 133, complete genome	Myoviridae	T4likevirus	character(0)	Viruses	0.0799364	0.357725	0.277788	1.03628	1.16029	0	0	0.0115156	0.776232	0.502921	0.334522	0	0	0	0	0.0159968	0	0	0	0.0258608	0.870541	0	0	0	0.742417	0.305124	0.582661	0.400914	0.571811	0.461504	0
A_22_P10994662	10	2260494	2260553	CGTGGGGAATAATAATGATAGGAATAAATACCGGGAACTCTTCCAGTTCTTGGATAATTT	NC_016081.1	gi|352749709|ref|NC_016081.1| Grapevine leafroll-associated virus 5, complete genome	Closteroviridae	Ampelovirus	character(0)	Viruses	0.572045	1.60698	1.03494	1.03628	1.16029	0.181818	0.727273	0.0115256	0.776232	0	1.53442	0.064851	0.35099	0	0.148117	0	2.58135	0.654736	0.312844	0.645187	0	1.73976	3.80439	1.34454	1.9068	1.83679	0	1.30884	0.903409	1.91874	2.91355
A_22_P10256598	4	944788	944847	GACTACTTTATTTATATTGAAGAACCAATTATCACGTTCAAGTCTAAGGGTAATATCTCA	NC_008370.1	gi|115315572|ref|NC_008370.1| Lactococcus phage 712, complete genome	Siphoviridae	Skunalikevirus	character(0)	Viruses	0.572995	1.66343	1.09044	1.03628	1.16029	0.272727	0.636364	0.0116023	0.776232	0.891133	1.77568	0	0	1.98214	0	0	1.654	0	0	0	1.897	0.797658	0.576448	2.01811	2.61778	0	1.26477	3.63412	2.53967	2.81059	0.141642
A_22_P10884409	9	2963931	2963990	CGCTCCTTTAGACCTGGTAGATACTATAAGTAAATATCCGGACTATATTAAGATGAACCA	NC_006563.1	gi|56698748|ref|NC_006563.1| Trichechus manatus latirostris papillomavirus 1, complete genome	Papillomaviridae	Rhopapillomavirus	character(0)	Viruses	0.682016	1.67633	0.994319	1.03628	1.16029	0.272727	0.636364	0.0116217	0.776232	1.52057	1.63827	0	0.834734	0	2.5145	0	0	0	0.994092	0	2.32938	1.83846	0.576448	1.09292	2.80837	0.863054	1.66662	2.27169	1.59616	3.39658	0
A_22_P10533258	6	3674741	3674787	CTCGTCTCCTCGTTTCTGCGTTACCTCCACAAGTTGTTGCTAAACTA	NC_001350.1	gi|9625955|ref|NC_001350.1| Saimiriine herpesvirus 2, complete genome	Herpesviridae	Rhadinovirus	character(0)	Viruses	0.117691	0.361422	0.243731	1.03628	1.16029	0	0	0.0116779	0.776232	0	0	0	0	0.100119	0.11028	0.192608	0	0.250604	0.266328	0.374668	1.06075	0.349658	0.584948	0.285346	0.041111	0	0.431948	0.450002	0.260615	0.195163	0.31611
A_22_P10724689	7	9756984	9757038	AAATCCGTTGTAATCCAGAACTGTTCATGCAGTTGATTAACGGAGAATTGGCATC	NC_003725.1	gi|20373121|ref|NC_003725.1| Potato mop-top virus RNA 2, complete sequence	Virgaviridae	Pomovirus	character(0)	Viruses	0.0130302	0.886064	0.873034	1.03628	1.16029	0	0.454545	0.0117532	0.776232	0	0	0	0	0	0	0.143332	0	0	0	0	2.8097	0	1.63052	0	0	1.83962	2.20647	0	0	0	1.26039
A_22_P10339525	4	7089899	7089958	GGTTAATGAAGTAGAAAAAGGTATGAAATTATCCGTTGAAGATAAGGCTAAGATCACTGG	NC_000896.1	gi|9633000|ref|NC_000896.1| Lactobacillus prophage phiadh, complete genome	Siphoviridae	Lactobacillus	character(0)	phage	1.05391	2.56622	1.51231	1.03628	1.16029	0.454545	0.727273	0.0117554	0.776232	1.59268	1.65882	0	0	2.00729	1.42068	0	0	0.669796	3.62074	0.623011	4.6471	2.38886	5.61769	2.68761	4.33613	1.53325	1.99562	1.11111	0.466435	2.64881	0.795762
A_22_P10634312	7	2626027	2626082	GCCTTTGGTATATCGCATGAACTGATCCCCTTATACTCAAAAATATTCTGGGGTGT	NC_009447.1	gi|146329912|ref|NC_009447.1| Burkholderia phage BcepGomr, complete genome	Siphoviridae	Burkholderia	character(0)	phage	0.210393	0.566703	0.35631	1.03628	1.16029	0	0	0.0117581	0.776232	0	0	0	0.497851	0	0.0728997	0.69279	0	0.0417052	0.284073	0.725006	0.739618	0.117838	0.924168	0.495553	0.989252	0.928036	0.0230289	0.123295	0.687995	0.963486	0.241469
A_22_P10719110	7	9308632	9308687	CAAACTACCTTTAGAGTCTCCTTTCAACTAAAAGCCCCCCAATAAAATTTCAAGGC	NC_014074.1	gi|295413918|ref|NC_014074.1| Torque teno virus 27, complete genome	Anelloviridae	Alphatorquevirus	character(0)	Viruses	0.172833	0.478199	0.305365	1.03628	1.16029	0	0.0909091	0.0117833	0.776232	0	0.358113	0.0567923	0.179854	0.556131	0	0.585035	0	0	0	0.165243	1.26901	0.379646	0.741088	0.336431	0.290709	0.660249	0.443313	0.130234	0.566075	0.443431	0
A_22_P10924744	9	6575423	6575482	TGTTGCTAGATAGAAGTTACTTAGTGACTAAAGTTGATGGAAGAACCATGAAACTTGGGA	NC_015393.1	gi|330370639|ref|NC_015393.1| Celery mosaic virus, complete genome	Potyviridae	Potyvirus	character(0)	Viruses	0.373167	1.33772	0.96455	1.03628	1.16029	0.181818	0.363636	0.011818	0.776232	0.177608	0	1.04045	1.70142	0.703147	0	0	0	0.482213	0	0	4.23049	2.31449	1.07717	1.34566	0	0.899021	1.59254	1.04622	0.974426	0.905653	0.329225
A_22_P10920196	9	6223271	6223330	GTAGCGAAATTTTTAAGCAGAGCAGTAGTATCTTTAGACAGTTTCATGTAATTTCCTTCA	NC_015457.1	gi|330858525|ref|NC_015457.1| Shigella phage Shfl2, complete genome	Myoviridae	T4likevirus	character(0)	Viruses	0.601804	1.63926	1.03746	1.03628	1.16029	0.272727	0.636364	0.0118464	0.776232	0.0015098	1.16247	0	0.296737	1.16988	0	0.993403	0.922052	0.394973	1.67881	0	0.70637	1.77475	1.99647	3.44344	0	2.14918	1.87258	0.817825	1.43709	3.76006	0.0741276
A_22_P10108921	1	8851860	8851919	TGAGGGCAGATATATCGATTGGGATGATTTAGGTGAATTTCTTAATAGAATGCTTAAAGT	NC_005993.1	gi|50261338|ref|NC_005993.1| Chuzan virus segment 5, complete sequence	Reoviridae	Orbivirus	character(0)	Viruses	0.0697855	0.460971	0.391185	1.03628	1.16029	0	0.0909091	0.0118716	0.776232	0	0.185925	0	0	0	0	0	0.581716	0	0	0	1.50842	0.491231	0.240468	0.789355	0.0819001	0	0.123907	0.141839	0.281808	0.345045	1.0667
A_22_P10183185	2	5289643	5289702	GCCATCTGAATGTTATTCACGAATGCTGGTAACTACATCTATTTCTAAGCACGATGAGTA	NC_011616.1	gi|215401395|ref|NC_011616.1| Spodoptera litura nucleopolyhedrovirus II, complete genome	Baculoviridae	Alphabaculovirus	character(0)	Viruses	0.369108	1.7408	1.37169	1.03628	1.16029	0.0909091	0.636364	0.0118755	0.776232	0.285043	0	3.02506	0	0.750083	0	0	0	0	0	0	3.31557	1.85815	3.53239	0	0	1.19626	2.21811	0	3.84931	3.17903	0
A_22_P10481121	5	8728862	8728921	TAGTGGTCAACCATCAACGGTTGTGGATAACACTATAATTCTAATGATTGTCGTGGAATA	NC_012698.1	gi|237688319|ref|NC_012698.1| Cassava brown streak virus, complete genome	character(0)	Cassava	NULL	Plant viruses	0.611002	1.49999	0.888986	1.03628	1.16029	0.272727	0.727273	0.011879	0.776232	0.285043	0.909005	1.84527	0	0	1.20117	0	0.925973	0	0	1.55455	2.69917	2.7197	0	0	1.73142	1.41105	2.38296	1.94336	1.77104	1.19999	0.641176
A_22_P10896737	9	3953764	3953823	ACTAAGGAGGTATGATAATGTTAACATTAGCAGAAGTAAAAAACAATCTAAGATTAGACT	NC_015270.1	gi|327198098|ref|NC_015270.1| Enterococcus phage EFRM31, complete genome	Siphoviridae	Enterococcus	character(0)	phage	1.15378	2.4818	1.32802	1.03628	1.16029	0.454545	0.818182	0.0119078	0.776232	3.75129	1.35759	0.34254	1.97682	0	0	2.67672	1.83768	0	0	0.748932	0.95017	3.82971	2.24962	3.40288	3.95943	3.49489	2.23168	1.74026	2.06369	3.37747	0
A_22_P11003615	10	2968855	2968914	GGTGTGATTGAACTAAATTCCTCAGGAATTGGAACAGGAGACTTTATAACGGTAACAATT	NC_000852.5	gi|340025671|ref|NC_000852.5| Paramecium bursaria Chlorella virus 1, complete genome	Phycodnaviridae	Chlorovirus	character(0)	Viruses	0.14745	0.651431	0.50398	1.03628	1.16029	0.0909091	0.181818	0.0119154	0.776232	0	0	0	0	0.0723519	0	1.25545	0	0.294151	0	0	1.73337	0.127257	1.07846	0.47478	0	1.1713	1.12103	0.593592	0	0.293903	0.572043
A_22_P10686652	7	6603813	6603872	CGATGAGTGATTTTGCCAATGATTCATTGCGTGTTCCAAATAGTATACTCTCAGTTTGTC	NC_002229.3	gi|125745044|ref|NC_002229.3| Gallid herpesvirus 2, complete genome	Herpesviridae	Mardivirus	character(0)	Viruses	0.226604	0.582335	0.355731	1.03628	1.16029	0	0	0.0119283	0.776232	0	0.291762	0	0.216968	0	0.0221964	0.869995	0.269617	0	0.822105	0	0.322414	0.196155	1.12957	0.69467	0.697303	0	0.748338	0.67089	1.03013	0.229415	0.686797
A_22_P10356751	4	8521446	8521505	TGAGTTACTTGAAATAGGCAAGAAATATTACGCAATTAAATACGCTAAAGACAAGGTGGA	NC_004827.1	gi|31543997|ref|NC_004827.1| Bacteriophage Aaphi23, complete genome	Myoviridae	Bacteriophage	character(0)	phage	1.0944	2.65127	1.55687	1.03628	1.16029	0.454545	0.818182	0.0119319	0.776232	0.161817	1.78689	1.19761	3.1726	0	0	3.7616	0	0	0.518715	1.43919	2.73947	2.275	0.576448	0.0444109	3.09253	3.8116	2.84328	3.03305	2.8121	6.18635	1.74972
A_22_P10669476	7	5206432	5206476	GTTGTCGTCGCTGCTCGAATCGCCAATCTTGCGTTTAGTTGCCAT	NC_012672.1	gi|237643549|ref|NC_012672.1| Bombyx mandarina nucleopolyhedrovirus, complete genome	Baculoviridae	Bombyx	NULL	Insect viruses	0.313612	0.588707	0.275095	1.03628	1.16029	0	0	0.0119614	0.776232	0.0571216	0	0.501498	0.552985	0.729431	0.030838	0.508402	0	0.113851	0.477415	0.478184	0.798561	0.470639	0.501546	0.514554	0.622926	0.0767101	0.335964	0.568939	1.00308	0.774433	0.808427
A_22_P10514076	6	1901384	1901443	AAGGTTCCACGGTAAACAAATGTATACTTAGTTGATAAGTGCATGTCTTGCAATGTTCCA	NC_008958.1	gi|124484649|ref|NC_008958.1| Hyposoter fugitivus ichnovirus segment A3, complete sequence	Polydnaviridae	Ichnovirus	character(0)	Viruses	0.838313	2.42092	1.58261	1.03628	1.16029	0.454545	0.636364	0.011988	0.776232	0	1.61231	0	1.66829	1.29674	0.108441	1.94488	0	0.580238	2.01054	0	4.0257	0.785202	1.14151	0	2.06805	1.2106	4.7257	4.20656	3.23552	0.171188	5.06008
A_22_P10211498	3	780522	780581	CACCAGTGGAAGTATATAACATCCTCGATGAATTGAAAACCATTAAAATAACGTCTACCA	NC_003772.1	gi|20428561|ref|NC_003772.1| Rice dwarf virus segment 3, complete sequence	Reoviridae	Phytoreovirus	character(0)	Viruses	1.70925	2.8761	1.16684	1.03628	1.16029	0.727273	1	0.0120038	0.776232	1.14457	1.65484	1.45073	0.542216	4.06064	2.11187	0	2.26566	2.20181	0.811619	2.5578	5.39774	2.41667	2.32893	3.22128	4.43754	3.2695	2.10928	1.76515	2.25747	2.29421	2.13928
A_22_P10119713	2	536739	536798	GTCATATTCTCAAGATCCTCTAAGAAATTTTACTGATTGAGATTAAATACTGCAGAGACA	NC_008924.1	gi|124378228|ref|NC_008924.1| Glypta fumiferanae ichnovirus segment C21, complete sequence	Polydnaviridae	Ichnovirus	character(0)	Viruses	0.166358	1.14909	0.982728	1.03628	1.16029	0.0909091	0.454545	0.0120116	0.776232	0.285043	0.0918471	0	0.00201395	0	0	1.45103	0	0	0	0	1.63404	1.56381	0.576448	1.74253	0.017211	0	2.24747	3.83806	0.466435	0.553946	0
A_22_P10457126	5	6766840	6766894	CTGGGACTTCCTTCAAAAACAGAGAAATCCTACTCAAGAGGAATTCCACAAAGAT	NC_006060.1	gi|50428560|ref|NC_006060.1| Opuntia virus X, complete genome	Alphaflexiviridae	Potexvirus	character(0)	Viruses	0.75837	2.05755	1.29918	1.03628	1.16029	0.181818	0.818182	0.0120266	0.776232	0	0.375623	0.788856	0.656599	4.00296	0.989357	0	0	1.52867	0	0	1.73125	1.44719	2.41709	2.6476	2.05636	2.00779	0	2.65407	1.56516	5.19002	0.916556
A_22_P10391701	5	1274204	1274259	GAAGGAGTTAAAGAAATGACCGAAGAAACAAAGAAGGTTCAAATTCTACCGTCGTC	NC_007806.1	gi|89152531|ref|NC_007806.1| Pseudomonas phage 73, complete genome	Siphoviridae	Pseudomonas	character(0)	phage	0.960831	1.69971	0.738876	1.03628	1.16029	0.454545	0.636364	0.0120913	0.776232	0.166471	1.29284	1.05214	1.02365	1.45669	1.59324	0.841457	0.0225722	0.873629	1.59819	0.648273	1.43085	3.46944	1.15433	2.23011	2.74108	1.01532	0.974763	0.977474	1.25781	2.17773	1.26787
A_22_P10942233	9	7902533	7902590	TATTGCGGGAAATCAGTCATATGTCAAAACGACGAATGTGACTTTTGTTGGAAAGAGT	NC_015326.1	gi|327409548|ref|NC_015326.1| Lausannevirus, complete genome	Marseilleviridae	Lausannevirus,	Algae virus	Plant viruses	0.400416	1.28105	0.880635	1.03628	1.16029	0.181818	0.636364	0.0121803	0.776232	0.69472	1.5634	0	0.608363	0	0	0	1.53809	0	0	0	2.26388	1.85858	1.21766	0	1.37602	0	1.2897	1.67619	0.87116	3.29226	0.246112
A_22_P10502125	6	887468	887527	ATCGAGCACGCTCGTAAATAACATATTCAAATACAATAATCACAACCAATTCAGTCTTTT	NC_001973.1	gi|9630966|ref|NC_001973.1| Lymantria dispar MNPV, complete genome	Baculoviridae	Alphabaculovirus	character(0)	Viruses	1.53165	2.77846	1.24681	1.03628	1.16029	0.636364	0.909091	0.0121893	0.776232	1.69244	2.44904	0.932943	1.66061	2.91055	1.06515	2.21273	3.46209	0	0	0.4626	4.16462	3.25421	2.48395	1.41885	1.30889	0.960904	2.34939	4.104	2.28569	3.87181	4.36078
A_22_P10752352	8	1982561	1982620	GGAAAGGCTTCTAGACCTATATGAAAAAGATAGTAATAAACTAGAGGACCAAATAGAACA	NC_001676.1	gi|9628437|ref|NC_001676.1| Human papillomavirus 54, complete genome	Papillomaviridae	Alphapapillomavirus	character(0)	Viruses	1.42655	2.92113	1.49457	1.03628	1.16029	0.454545	1	0.012195	0.776232	1.69331	0.224284	0.992542	1.68095	0	1.8766	0.34487	0	3.21394	5.18481	0.480792	2.0848	1.81176	3.70235	4.65155	5.02993	2.99765	1.60585	3.06802	3.80703	1.87208	1.50138
A_22_P10794680	8	5937478	5937537	CTAATACCTAAGGGATTTTACGCTTCTACTTCCGTAAAAACAAGCCTAGTATTCGAGACA	NC_003663.2	gi|30844336|ref|NC_003663.2| Cowpox virus, complete genome	Poxviridae	Orthopoxvirus	character(0)	Viruses	0.452088	1.50671	1.05462	1.03628	1.16029	0.181818	0.454545	0.0122772	0.776232	2.22437	0	0.818428	0.00201395	0	0	0	0	0	0	1.92815	2.85762	2.55031	1.10449	2.06486	0.937458	3.56877	0	0	0.844842	0.945341	1.7001
A_22_P10481662	5	8772602	8772661	TGATAAGAAGTTAGATATCCTAACTATTAAGAGATTCGCTAAAATAGCACCACTTACAGT	NC_013598.1	gi|273809728|ref|NC_013598.1| Streptococcus phage ALQ13.2, complete genome	Siphoviridae	Sfi1unalikevirus	character(0)	Viruses	1.44587	2.7958	1.34992	1.03628	1.16029	0.636364	0.818182	0.0122969	0.776232	2.41358	0	2.10968	0.0413747	2.5051	2.70379	1.40832	2.39563	0.938945	1.38819	0	4.54665	2.96011	3.02415	2.97312	3.27685	3.67833	0	2.80544	0	4.16559	3.32354
A_22_P10277279	4	2612018	2612077	CGTAACGAAAAGGGCTTTTACACCAAAAAGTAAAAGTATGAGATAGTCTAGTCCCCTAAT	NC_007021.1	gi|66391255|ref|NC_007021.1| Staphylococcus phage Twort, complete genome	Myoviridae	Twortlikevirus	character(0)	Viruses	1.02559	2.22772	1.20213	1.03628	1.16029	0.545455	0.636364	0.0123184	0.776232	1.6889	1.0435	2.37128	0	0	2.44845	0.402637	1.61836	0	0.665366	1.04304	2.68611	0.813273	2.58938	3.47672	0	3.79183	1.08773	3.78171	0.883279	2.08368	3.31124
A_22_P10108826	1	8845284	8845343	CGTGTCGTGAATACATTATGGAATGGAAAACGTGCAGTTTATAAGGCAGATTTTGCAAAA	NC_005990.1	gi|50261332|ref|NC_005990.1| Chuzan virus segment 1, complete sequence	Reoviridae	Orbivirus	character(0)	Viruses	0.123152	0.626489	0.503337	1.03628	1.16029	0	0.0909091	0.0123188	0.776232	0	0	0.120044	0	0	0	0	0	0.492538	0	0.74209	2.13449	0.162612	1.14032	0.609632	0.589253	0	0.158329	0.490033	0.126978	0.586731	0.892996
A_22_P10120907	2	650753	650810	CAAAAAGTAGACGACCTTGAAAAAATCTCACAGGAAACCGCTAAGACTGCTAAAACAG	NC_003157.4	gi|18034800|ref|NC_003157.4| Temperate phage phiNIH1.1, complete genome	character(0)	Temperate	NULL	phage	0.335172	0.748951	0.41378	1.03628	1.16029	0.0909091	0.0909091	0.0123408	0.776232	0.28293	0.32761	0	0.188949	0.587948	0.409091	0.473633	0	1.13757	0.279156	0	1.85654	0.597053	0.690421	0.893484	0.297648	0.179371	0.956466	0.89573	0.536524	0.419974	0.915257
A_22_P10896645	9	3944665	3944724	TCCAGAATTGAAACGTAAAGCACAATCAGAAAACATTATTCTTAGTGTAATTACTAAGCG	NC_015270.1	gi|327198098|ref|NC_015270.1| Enterococcus phage EFRM31, complete genome	Siphoviridae	Enterococcus	character(0)	phage	1.24175	2.92363	1.68188	1.03628	1.16029	0.454545	0.818182	0.0123734	0.776232	0.618287	0	1.30423	0	2.93634	2.03267	1.51954	0.732996	4.51518	0	0	0.0562395	1.96093	6.06877	1.43943	4.35933	3.4698	2.42706	4.75565	2.87524	3.70381	1.0437
A_22_P10068910	1	5663215	5663274	TGGAACGACAACAACAACTATCACTTCAACTACTAATACTGATACTCAATATATGAGCGG	NC_002667.1	gi|13095743|ref|NC_002667.1| Lactococcus prophage bIL286, complete genome	Siphoviridae	Lactococcus	character(0)	phage	0.955077	1.42479	0.469713	1.03628	1.16029	0.363636	0.727273	0.0123838	0.776232	1.20243	0.549536	0.469433	0.708595	1.46009	0.870943	1.85041	0.733739	0.549628	1.08959	1.02145	2.55148	1.35751	1.487	1.59231	1.22611	0.825105	1.02314	1.166	1.89024	1.49403	1.05976
A_22_P10283900	4	3090664	3090716	GACAAACCATCCCATCTATTAGGAGTTCCAACATGGATAAGATCCTGAATCCG	NC_004175.1	gi|22855221|ref|NC_004175.1| Pseudomonas phage phi-12 segment M, complete sequence	Cystoviridae	Pseudomonas	character(0)	phage	0.215424	0.701122	0.485697	1.03628	1.16029	0	0.181818	0.0124277	0.776232	0	0.314131	0	0	0.695642	0.330394	0	0.67607	0	0.103494	0.249935	2.04173	1.27936	0.815209	0.0512468	0.697358	0.184333	0.0872053	0.466138	0.679885	0.962809	0.447061
A_22_P10508873	6	1468203	1468262	CGTAGTTCAGGTTCTATTGATTTAGCACGAATTTTTGTTCAAATGAATAAACAGGCGACA	NC_007566.1	gi|78769203|ref|NC_007566.1| Operophtera brumata reovirus segment 8, complete genome	Reoviridae	Reovirus	character(0)	Viruses	0.0570724	1.07625	1.01918	1.03628	1.16029	0	0.454545	0.0124333	0.776232	0	0.0918471	0.265776	0.00201395	0	0	0	0.268159	0	0	0	1.87798	0	2.80932	0	1.94876	0	0	0	2.16149	3.04119	0
A_22_P10879002	9	2588010	2588064	CTCTAACATGAGCCTTGTCCTCAATAGCGATATTGTTTCCGCTATTAGGGACTTT	NC_007522.1	gi|78484344|ref|NC_007522.1| Schizochytrium single-stranded RNA virus, complete genome	character(0)	Schizochytrium	Protist virus	Plant viruses	0.141172	0.613221	0.472049	1.03628	1.16029	0	0.0909091	0.012454	0.776232	0	0	0	0	0.0439614	0.673798	0	0	0	0.101419	0.733714	2.04958	0	0.805795	0.2599	0.628331	0.752362	0.477439	0.481023	0.410828	0	0.880174
A_22_P11053257	10	6343837	6343896	AAGACTACCTTCATCTTTTCTAGAAGTAAATTTACCGAAAAGGTAGATGACAATGCAGTA	NC_015285.1	gi|326783215|ref|NC_015285.1| Prochlorococcus phage Syn33, complete genome	character(0)	Prochlorococcus	character(0)	phage	0.0263262	0.576597	0.55027	1.03628	1.16029	0	0.272727	0.0124577	0.776232	0	0.289588	0	0	0	0	0	0	0	0	0	1.46049	0	0	0.320746	0	0.576845	1.45872	0.163786	1.85696	0	0.505016
A_22_P11098684	11	207895	207953	CTTGCAAAAGAGGGTAACAGATCACTTCTTCCTAGCATTTCTGAATTGTATGAGACCAA	NC_011189.1	gi|197725705|ref|NC_011189.1| Mikania micrantha mosaic virus RNA2, complete genome	Secoviridae	Fabavirus	character(0)	Viruses	0.0963459	0.382549	0.286203	1.03628	1.16029	0	0	0.0124964	0.776232	0	0	0	0	0	0	0	0.0132872	0.292037	0.0626888	0.691792	0.248327	0.787322	0.543613	0.80523	0.292524	0	0.498297	0.0604887	0.808238	0.164003	0
A_22_P10283683	4	3074593	3074652	ACGATGGTTTTCCAGGTAAAGATGGTGTCGGTATTAGCAATACTATCATTGAGTATGTTG	NC_002668.1	gi|13095805|ref|NC_002668.1| Lactococcus prophage bIL309, complete genome	Siphoviridae	Lactococcus	character(0)	phage	0.071944	0.372282	0.300338	1.03628	1.16029	0	0.0909091	0.0125144	0.776232	0	0	0.602867	0	0	0	0.101854	0	0	0.086662	0	1.16388	0	0.729716	0.337858	0.489868	0	0.318126	0	0.574461	0.176662	0.304527
A_22_P10732159	8	323442	323501	AATTACCAATAAAACATTATGAGCAGAATAAATTTCGACAAATACGTCTACCAAAGGGAC	NC_006309.1	gi|52630353|ref|NC_006309.1| Influenza C virus (C/Ann Arbor/1/50) segment 3, complete sequence	Orthomyxoviridae	Influenzavirus C	character(0)	Viruses	1.03808	2.10222	1.06414	1.03628	1.16029	0.363636	0.909091	0.012519	0.776232	0.916164	2.40987	1.23911	0.0575919	0	2.42171	0	0	0.654734	2.99601	0.723656	1.51259	3.26342	2.63943	1.93518	1.56666	2.4972	1.23472	3.0935	2.79837	0.0587591	2.52455
A_22_P10130503	2	1342416	1342475	GCTTATAATCATTAACTCCCAAGAGTTTGAAAGACCTTGGGTAAAATTAAGAGGACAACA	NC_001341.1	gi|9625557|ref|NC_001341.1| Acholeplasma phage MV-L1, complete genome	Inoviridae	Plectrovirus	character(0)	Viruses	0.418315	1.47829	1.05997	1.03628	1.16029	0.181818	0.545455	0.0125387	0.776232	0.166099	0.618599	0	0.00201395	0	0	1.18524	2.6295	0	0	0	2.32107	0.892115	1.5577	3.07586	2.69624	0	0	0.856712	2.32398	2.53749	0
A_22_P10788021	8	5377133	5377192	TCATTAGGATTATCAAATCTTTAATCTTATTACGATTGTATGCGTTAATATTACAAGACG	NC_001611.1	gi|9627521|ref|NC_001611.1| Variola virus, complete genome	Poxviridae	Orthopoxvirus	character(0)	Viruses	0.0591628	0.702391	0.643228	1.03628	1.16029	0	0.272727	0.012551	0.776232	0.285043	0.0918471	0.265776	0.00201395	0	0	0	0	0	0.00611047	0	1.3846	2.24601	1.88892	0.0444109	0.017211	0.930153	0	0.194616	0.466435	0.553946	0
A_22_P10992052	10	2041482	2041527	TTTGCGCACGTCGTAACGCTCCGGCAGATCGGGAATGCGATTCAAT	NC_004117.1	gi|22549402|ref|NC_004117.1| Mamestra configurata NPV-B, complete genome	Baculoviridae	Alphabaculovirus	character(0)	Viruses	0.01344	0.153847	0.140407	1.03628	1.16029	0	0	0.0125652	0.776232	0	0	0.00947379	0	0.0531127	0	0	0	0	0.0852535	0	0.262523	0	0.224652	0	0	0	0.442898	0.190643	0.118953	0	0.452649
A_22_P10203915	3	184480	184535	TTACTATGGCAGGTGCGCTTTATGATAAGCGCCACAAAACAATTGCTAGTTCTTTC	NC_003004.1	gi|14717380|ref|NC_003004.1| Broad bean wilt virus 2 RNA2, complete sequence	Secoviridae	Fabavirus	character(0)	Viruses	0.0959542	0.464445	0.368491	1.03628	1.16029	0	0.0909091	0.0125797	0.776232	0	0	0	0.0145782	0.742452	0	0.298466	0	0	0	0	1.1411	0	0.478279	0.30306	0.6831	0.0221736	0	0.221537	1.26845	0.595353	0.395833
A_22_P10552241	6	5278522	5278581	CGCACTATAGATGCTATCAATAAGTGTGTTGATATTTTTACTGAGGGGAAAATCAATCCA	NC_004105.1	gi|22164589|ref|NC_004105.1| Ectromelia virus, complete genome	Poxviridae	Orthopoxvirus	character(0)	Viruses	0.580587	2.0321	1.45151	1.03628	1.16029	0.181818	0.636364	0.0125811	0.776232	0	0.691255	0.238081	0.510536	0.793726	0.122012	0	0	1.90292	0.686986	1.44094	2.116	2.53741	0.643525	0	0.336712	3.65303	0	1.88849	1.97821	3.43221	5.76752
A_22_P10135805	2	1747215	1747274	TGGAACATCGATACTGGCTATATACACGTTTATTCTGTGGATAATTATGAAGCATCCCTG	NC_010538.1	gi|171473627|ref|NC_010538.1| Hop mosaic virus, complete genome	Betaflexiviridae	Carlavirus	character(0)	Viruses	0.352389	1.67835	1.32596	1.03628	1.16029	0.0909091	0.454545	0.0126006	0.776232	0.259603	0.743026	0.244761	0	1.10075	0	0	0	0.459426	0.314136	0.754579	5.03963	0.643015	0	3.34057	2.27945	1.11641	0	2.83176	2.57288	0.638095	0
A_22_P10135334	2	1697599	1697658	GTTGTATTAATTAATTGTATGTTGTTCTAAATTGTAAAATTTCCGTCTGATGGACCTTGT	NC_008892.1	gi|124378159|ref|NC_008892.1| Glypta fumiferanae ichnovirus segment B51, complete sequence	Polydnaviridae	Ichnovirus	character(0)	Viruses	0.272055	1.33071	1.05866	1.03628	1.16029	0.0909091	0.545455	0.0126555	0.776232	0.285043	0.0918471	0	0	0	0	0.546193	0	2.06952	0	0	0	2.94084	1.75482	0.0444109	0	2.78058	1.64758	1.78299	3.13268	0.553946	0
A_22_P10222449	3	1641985	1642044	TGCCTTAAGAGCATCATCTAGGTATCCAAATCTACGAGTAGACTCTGCAATAACTTCATT	NC_005859.1	gi|46401737|ref|NC_005859.1| Enterobacteria phage T5, complete genome	Siphoviridae	T5likevirus	character(0)	Viruses	0.593034	2.32478	1.73175	1.03628	1.16029	0.272727	0.727273	0.0126766	0.776232	0	0.657007	0	0	1.24793	1.22259	0	0.363351	2.23011	0.802392	0	1.88792	3.3953	3.16507	0	2.12724	1.60318	1.03619	1.29027	2.31219	8.0158	0.739447
A_22_P10526688	6	3096210	3096269	GGATCCGGTGACAATTTTAAAACACTCGATGAGATTAGAGCACATGTAAAATCTACAACA	NC_001266.1	gi|9633809|ref|NC_001266.1| Rabbit fibroma virus, complete genome	Poxviridae	Leporipoxvirus	character(0)	Viruses	1.13564	2.51741	1.38178	1.03628	1.16029	0.545455	0.818182	0.0126774	0.776232	0	1.84774	1.20389	0.44576	1.18504	0.0383093	0	2.82363	3.48372	0.373462	1.09045	4.42609	4.09646	1.18201	1.02226	2.34616	1.31022	2.83866	5.21466	2.58437	1.58343	1.08724
A_22_P10720417	7	9434106	9434165	TATAGTTGAATATTATAAGTTACAACGCATAAGACAATCCGAAATTGTCATGGGATAACA	NC_014142.1	gi|296040248|ref|NC_014142.1| Soybean chlorotic blotch virus DNA B, complete genome	Geminiviridae	Begomovirus	character(0)	Viruses	0.268363	1.50568	1.23732	1.03628	1.16029	0.0909091	0.454545	0.0127307	0.776232	2.50984	0.0918471	0.265776	0.00201395	0	0	0	0.0178337	0	0.0646863	0	2.58275	2.26619	1.01339	1.00027	0	0	4.0038	0	2.30193	3.38879	0.00541612
A_22_P10056585	1	4707578	4707634	AAAACTGCGGGTTTTTATGTTGTTAAAAACACGAACATGACGGCAGTTCTTACTGAG	NC_006557.1	gi|56694869|ref|NC_006557.1| Bacillus phage BCJA1c, complete genome	Siphoviridae	Bacillus	character(0)	phage	0.216506	0.987488	0.770983	1.03628	1.16029	0.0909091	0.363636	0.0127569	0.776232	0.240955	0	0	0.352305	0.186929	1.60137	0	0	0	0	0	2.7272	1.19563	0.288774	0	1.12669	2.35272	1.5353	0.348474	0.803809	0.0128603	0.470901
A_22_P10086928	1	7001658	7001717	GCACAGTTCTTAATGTTTACGAAGGATCTGATCCTTTCGTTTTATACAATGACTGGTTGA	NC_010561.1	gi|177882060|ref|NC_010561.1| Bean yellow disorder virus RNA 2, complete sequence	Closteroviridae	Crinivirus	character(0)	Viruses	0.0586073	0.445394	0.386787	1.03628	1.16029	0	0.0909091	0.0127858	0.776232	0.285043	0.0918471	0.265776	0.00201395	0	0	0	0	0	0	0	1.3846	0.898018	0.576448	0.0444109	0	0	0	0.975483	0.466435	0.553946	0
A_22_P10782981	8	4755992	4756047	TTTGCCACATCGATGGTTCTTATCACAAAGTTGGACATATTGGGACTGTTCACTAT	NC_002654.2	gi|159159425|ref|NC_002654.2| Helicoverpa armigera nucleopolyhedrovirus G4, complete genome	Baculoviridae	Helicoverpa	NULL	Insect viruses	0.0938939	0.489683	0.395789	1.03628	1.16029	0	0.0909091	0.012786	0.776232	0.968038	0	0	0.0647956	0	0	0	0	0	0	0	1.01245	0.268083	0.592173	0.166556	0.813199	0	0.359281	1.23435	0	0.940421	0
A_22_P10369443	4	9461072	9461117	CTGTAAAACGCCTGATGAAGATGGGAAAACCAGCCTTGAACGATCC	NC_003433.1	gi|19352423|ref|NC_003433.1| Sleeping disease virus, complete genome	Togaviridae	Alphavirus	character(0)	Viruses	0.19527	0.488018	0.292748	1.03628	1.16029	0	0	0.0127967	0.776232	0.311474	0.64801	0	0.0976549	0.358666	0.0515173	0.105117	0	0.575528	0	0	1.02646	0.159702	0.862331	0.306316	0.254683	0	0.705997	0.637548	0.709055	0.323998	0.382106
A_22_P10093250	1	7639586	7639645	GTATTATCTTACATTTAAGAGATAATCCAAAAACAAGCGTTCGAGTTACTAAGGTAACCA	NC_010738.1	gi|189009869|ref|NC_010738.1| Eupatorium vein clearing virus, complete genome	Caulimoviridae	Caulimovirus	character(0)	Viruses	0.753338	2.44511	1.69177	1.03628	1.16029	0.272727	0.636364	0.012838	0.776232	0.591796	1.13396	2.98738	0	0.839943	0	0	0	0.799808	1.93382	0	3.49339	3.45841	1.88679	0.662358	0	1.03237	0	1.925	6.59142	3.8696	3.97686
A_22_P10337048	4	6892027	6892086	TGTGAAGTTAGGTTTTGTTATTTACACCTCTTCTAATACTCTTACTGCATACACAGAAGG	NC_001451.1	gi|9626535|ref|NC_001451.1| Avian infectious bronchitis virus, complete genome	Coronaviridae	Gammacoronavirus	character(0)	Viruses	0.0832769	0.446567	0.36329	1.03628	1.16029	0	0.0909091	0.0128521	0.776232	0.515431	0	0.0420863	0	0	0	0.0658013	0	0	0.292728	0	0	0.397402	0	0.811748	0.0176973	0.530892	1.29396	0.674464	0.953414	0.232656	0
A_22_P10770676	8	3854567	3854623	GAAACCATGATGGCTACAACTCGTAAGCAAATTAATCAGATCCCCGATATCTTTGTC	NC_014467.1	gi|304373555|ref|NC_014467.1| Enterobacteria phage RB16, complete genome	Myoviridae	T4likevirus	character(0)	Viruses	0.0454306	0.230006	0.184575	1.03628	1.16029	0	0	0.0128638	0.776232	0	0	0	0	0.158465	0	0	0	0	0.341272	0	0.594114	0	0.174862	0.378969	0.357274	0.346664	0	0.122277	0.026474	0	0.529426
A_22_P10757884	8	2436369	2436428	CCTAATTGCATATTTGGCATAAGGTTTAAACTTCTAAGGCCAACTAAATGTCACCCTAGT	NC_001526.2	gi|310698439|ref|NC_001526.2| Human papillomavirus type 16, complete genome	Papillomaviridae	Alphapapillomavirus	character(0)	Viruses	0.470579	1.86609	1.39551	1.03628	1.16029	0.181818	0.636364	0.0128968	0.776232	3.2295	0	0	0	0.0716448	0.273982	0	0	0	0	1.60124	4.19295	0.126104	4.14743	0	1.31512	2.48732	0	1.15497	1.29718	2.18156	3.62433
A_22_P10520888	6	2430218	2430277	GGCCTCGAATACAAATTTTACTACATAGTTATCTATCTTAAAGACTATACCATATCCTCC	NC_006998.1	gi|66275797|ref|NC_006998.1| Vaccinia virus, complete genome	Poxviridae	Orthopoxvirus	character(0)	Viruses	1.04036	2.24687	1.20652	1.03628	1.16029	0.363636	0.818182	0.0129464	0.776232	0	1.22	0	3.29931	0.894671	0	0.273996	0.694384	2.51966	0	2.54189	2.85995	2.65892	3.24542	2.8672	2.27924	0	2.55723	2.86508	2.91475	2.46783	0
A_22_P10354331	4	8341636	8341695	TTTGATTCAATCAGAACAACCGTTACACAGCAAAATTACCCCGAGTTATATCGTCACTTA	NC_003315.1	gi|17981815|ref|NC_003315.1| Haemophilus phage HP2, complete genome	Myoviridae	Hpunalikevirus	character(0)	Viruses	0.472245	0.989345	0.5171	1.03628	1.16029	0.0909091	0.363636	0.0129465	0.776232	0	1.12747	0	0.587808	0.965436	0	0.0244311	0.628102	0.47465	0.536706	0.850089	2.12762	0.825168	1.38674	1.03952	1.43067	0.226853	0.193089	1.10426	0.661834	0.585019	1.30201
A_22_P10421520	5	3720976	3721035	AAATACGTCAGTATGGAAAAATTTGCACCTGAGTTTCATGGAGAAGATGCCAATACAAAA	NC_001989.1	gi|9631267|ref|NC_001989.1| Bovine respiratory syncytial virus, complete genome	Paramyxoviridae	Pneumovirus	character(0)	Viruses	0.181562	0.515711	0.334149	1.03628	1.16029	0	0.0909091	0.0129512	0.776232	0	0.340532	0.506293	0	0.00469038	0	0	0.0683497	0.455494	0	0.621823	1.31052	0.373744	0.634105	0.440863	0	0.385549	0.931217	0.236615	0.438088	0.115288	0.806837
A_22_P10999394	10	2646003	2646062	AAACCCGGCTATACTTTAGATTCTCATTATGATGTGTATTGCAAAGAAGTTGGAGCGAAT	NC_016084.1	gi|353332641|ref|NC_016084.1| Blueberry necrotic ring blotch virus RNA 1, complete genome	character(0)	Blueberry	character(0)	Plant viruses	0.0304892	0.942051	0.911561	1.03628	1.16029	0	0.363636	0.012955	0.776232	0.285043	0	0	0	0.00899927	0	0	0.0413394	0	0	0	3.47184	1.23543	0.751704	0	0	0	0	2.39547	1.47495	1.03316	0
A_22_P10195904	2	6291539	6291598	AGTTACTGCACATGATTGGTATGAGATTCAAGAATCAGAATATTACCCAAAACATATCCA	NC_001617.1	gi|9627730|ref|NC_001617.1| Human rhinovirus 89, complete genome	Picornaviridae	Enterovirus	character(0)	Viruses	1.76656	3.44185	1.67529	1.03628	1.16029	0.454545	1	0.0129716	0.776232	0.882216	2.95663	0	0.375496	2.87563	0.690696	4.99799	3.44512	3.20839	0	0	4.00738	1.8785	2.2919	2.71843	2.97929	3.5659	3.15519	3.61202	2.7408	3.41656	7.49436
A_22_P10516413	6	2096386	2096430	ATTTTTGAAACGTTGTCGGTCCTCACGCTGTCACCTCAGGGATAA	NC_013936.1	gi|291084859|ref|NC_013936.1| Mycobacterium phage Ardmore, complete genome	Siphoviridae	Che8likevirus	character(0)	Viruses	0.0778083	0.270541	0.192733	1.03628	1.16029	0	0	0.0129762	0.776232	0.0918685	0	0.108075	0.227146	0.232782	0.0215617	0	0	0	0.174458	0	0.596985	0	0	0	0.445096	0.382833	0.412266	0.448501	0.508595	0.181677	0
A_22_P10389578	5	1122165	1122211	AGGCAATTCCCGATCCCGCATGCAAACATGCATATCAAACAGTCTAC	NC_007383.1	gi|74229684|ref|NC_007383.1| Trichoplusia ni SNPV, complete genome	Baculoviridae	Alphabaculovirus	character(0)	Viruses	0.0540993	0.324618	0.270518	1.03628	1.16029	0	0	0.0129871	0.776232	0	0	0.0280865	0.0121783	0.279577	0	0.275251	0	0	0	0	0.727868	0.118757	0.591627	0.351681	0	0	0.171696	0.617252	0.92554	0	0.0663733
A_22_P10442960	5	5515792	5515851	TGACCTCAATTATTGCACAATGATTAAAATTATTGCATCATCATTTGAACATGTCTAGAC	NC_003102.1	gi|15617474|ref|NC_003102.1| Spodoptera litura NPV, complete genome	Baculoviridae	Alphabaculovirus	character(0)	Viruses	0.705361	2.11439	1.40903	1.03628	1.16029	0.363636	0.636364	0.0129956	0.776232	0.285043	0	0.413422	1.76928	0	0.0845862	1.10121	1.7383	0	1.54711	0.820021	3.48938	4.85444	3.75685	2.10747	3.59353	2.40645	0	0.120035	0	0.590343	2.33979
A_22_P10260649	4	1253026	1253085	TGTGGTTTTCCCTTTTGAAGATTCTAAAGTATAAAACAAACTGTATGTCATCAATCCACA	NC_008307.1	gi|113200752|ref|NC_008307.1| Melon yellow spot virus segment M, complete sequence	Bunyaviridae	Tospovirus	character(0)	Viruses	1.24003	2.75411	1.51408	1.03628	1.16029	0.545455	0.727273	0.013005	0.776232	0	1.88565	0.265776	0	3.22865	0.859657	1.7379	1.93766	2.41021	0	1.31482	4.77614	4.31624	3.22925	0	2.28189	4.34757	5.00086	0.693473	1.77059	1.07374	2.80541
A_22_P15563782	57	463063	463110	GATCAGATACCGCCCTAGTTCTGACCGTAAACGATACCAACTAGCGTT	AY702702.1	gi|51704552|gb|AY702702.1| Contracaecum microcephalum 18S ribosomal RNA gene, partial sequence	Anisakidae	Contracaecum	Metazoa	Eukaryota	0	0.463268	0.463268	1.03628	1.16029	0	0.181818	0.0130092	0.776232	0	0	0	0	0	0	0	0	0	0	0	1.06105	0.127721	0.575221	0.153172	0	0	0	1.21481	1.66177	0	0.302208
A_22_P11010718	10	3519622	3519678	TAACAAACTTGACATCTATCTTCAGGGACCAATTCTGAAGAAAGTGAGTCAGAAAGG	NC_015626.1	gi|334847621|ref|NC_015626.1| Pigeon picornavirus B, complete genome	Picornaviridae	Pigeon	character(0)	Plant viruses	0.212272	0.747286	0.535014	1.03628	1.16029	0.0909091	0.363636	0.0130332	0.776232	0	1.37319	0	0	0	0	0.314719	0	0	0	0.647082	0.94354	1.47868	0.977529	0	1.17334	1.45821	1.25883	0	0.290618	0.639411	0
A_22_P10623769	7	1766282	1766341	AGATGTTTTATTTAATGGATATTCAAACATTAACTTGTTCATTTTATGAGCGCAAAATCC	NC_004003.1	gi|21426072|ref|NC_004003.1| Goatpox virus Pellor, complete genome	Poxviridae	Capripoxvirus	character(0)	Viruses	0.545032	1.51015	0.965117	1.03628	1.16029	0.181818	0.636364	0.013055	0.776232	0.285043	0.0918471	0.265776	0.642885	0.108972	0.623013	1.98403	0	0.876539	0	1.11725	1.72311	1.46927	0.24037	2.79388	3.43895	2.04276	2.26637	0.194616	0.466435	1.97588	0
A_22_P10303495	4	4486157	4486216	AACGCAATTGTAAATAGCCACATCTATAACTTCACTCGCAAGGAATGAATCATGAACATT	NC_006294.1	gi|52221121|ref|NC_006294.1| Vibrio phage KSF-1phi, complete genome	Inoviridae	Inovirus	character(0)	Viruses	0.123907	0.599106	0.475199	1.03628	1.16029	0.0909091	0.0909091	0.0130628	0.776232	0	0	0	0	0	0	0	0.220735	0	0	1.14224	1.95798	0.232505	0.796099	0.488799	0	0.875088	0.492297	0	0.67974	0.79868	0.268982
A_22_P10437692	5	5062198	5062257	TGCAGGTAGGCCAAAGTTTACTGAATTAAACAAAGCATTTCAGAAAGTTTATGATCGACA	NC_003874.1	gi|20889374|ref|NC_003874.1| Zygosaccharomyces bailii virus Z, complete genome	Totiviridae	Totivirus	character(0)	Viruses	0.112362	0.532622	0.42026	1.03628	1.16029	0	0.0909091	0.0130748	0.776232	0	0	0	0	0	0	0.81728	0	0.183192	0	0.235507	1.75624	0.507476	0.268893	0.22053	0	1.11936	0.675324	0.549582	0.193951	0.312961	0.254521
A_22_P10396489	5	1646077	1646136	CCATTCAATTTGTAGACAGGAGAACGCAAGTGAGATATACCTTAGACATGCTTGTTTCAG	NC_010411.1	gi|169259704|ref|NC_010411.1| Simian picornavirus 17, complete genome	Picornaviridae	Picornavirus	NULL	Viruses	0.324372	0.767374	0.443002	1.03628	1.16029	0	0.181818	0.0131812	0.776232	0	0.589724	0	0.590934	0	0	0.585917	0.657876	0	0.391284	0.752359	1.85685	0.850252	0.794876	0.326011	0.840724	1.00616	0.239187	0.830974	1.21717	0.478915	0
A_22_P10195594	2	6268699	6268758	TAATATTCCTTCTATCTCTCTAGACCCAGGTTTTCGGAGTATGTCTGATCAGAATCAAGT	NC_001608.3	gi|158539108|ref|NC_001608.3| Lake Victoria marburgvirus - Musoke, complete genome	Filoviridae	Marburgvirus	character(0)	Viruses	0.0381699	0.469414	0.431244	1.03628	1.16029	0	0.0909091	0.0132138	0.776232	0	0	0	0	0	0	0	0	0.0253661	0	0.394503	0.90356	0	0.527217	0.844204	0	0	0	0.334922	0.815466	0.0627189	1.67546
A_22_P10179577	2	4993245	4993304	AAGTCTCTAACCATAGAGCAGGCTCTAATTTTGAAGAATCATCCGGAATATATTCCACAG	NC_011588.1	gi|213159268|ref|NC_011588.1| Oryctes rhinoceros virus, complete genome	Nudiviridae	Oryctes	character(0)	Insect virus	0.48759	0.972221	0.48463	1.03628	1.16029	0	0.454545	0.0132167	0.776232	0.620039	0.994101	0	0.854673	0.297723	0	0	0.781951	0.19731	0.751317	0.866379	1.10677	0.888657	1.25247	1.61632	0.627276	0	1.35839	1.36839	1.60942	0.348211	0.518521
A_22_P10289249	4	3437158	3437217	ACGTAATTTATATCCATTAATAATATCAATCCATTGATATTATCAGTGTCACATATCCGA	NC_004813.1	gi|31044225|ref|NC_004813.1| Enterobacteria phage BP-4795, complete genome	Siphoviridae	Lambdalikevirus	character(0)	Viruses	0.825674	2.1307	1.30503	1.03628	1.16029	0.363636	0.727273	0.0132406	0.776232	0	0.228709	0.265776	2.29754	0	0.215854	0	0	3.50732	1.17426	1.39296	4.17772	2.3195	2.68168	0	2.91125	1.73307	0.585111	3.0872	2.31191	3.48184	0.14846
A_22_P10788212	8	5394291	5394350	ACAAAGGAGATGATTTATCGACGGTATTAAGAATTCGTTTTTCAACATCCGTCAAAACCA	NC_001611.1	gi|9627521|ref|NC_001611.1| Variola virus, complete genome	Poxviridae	Orthopoxvirus	character(0)	Viruses	0.406604	1.20804	0.801435	1.03628	1.16029	0.272727	0.545455	0.0132519	0.776232	1.03645	0.220545	0.124095	1.17098	0.0775399	0	0	0	0	0	1.84303	1.3846	1.55273	0.576448	2.56316	0.582837	2.32943	1.34142	2.23368	0.466435	0.257682	0
A_22_P10066598	1	5469880	5469924	CAGTTCCGCAGCAACGACGAGAAGCACGAGTTCAGCAACTTCGTT	NC_008207.1	gi|109393216|ref|NC_008207.1| Mycobacterium phage Catera, complete genome	Myoviridae	I3likevirus	character(0)	Viruses	0.435897	0.726719	0.290822	1.03628	1.16029	0	0.0909091	0.0132543	0.776232	0.646641	0.257666	0.0514019	0.0518444	0.765777	0.396172	0.680797	0	0.560683	0.684663	0.699222	1.32713	0.517096	0.902591	0.844957	0.488666	0.307574	0.641509	0.711073	0.932476	0.678027	0.642801
A_22_P10138512	2	1945392	1945451	ATGTATAGTTTGTAATCGGACTGAGCCATTACCTTTTAGATGCAGAGGATGCATGAAAAT	NC_009233.1	gi|134287156|ref|NC_009233.1| Heliothis virescens ascovirus 3e, complete genome	Ascoviridae	Ascovirus	character(0)	Viruses	0.0345145	0.426684	0.39217	1.03628	1.16029	0	0.0909091	0.0132886	0.776232	0.214236	0	0	0.137679	0	0	0	0	0.0277451	0	0	1.67526	0	0.605299	0	0.127229	0	0.370619	0.29381	0.677904	0.177185	0.766221
A_22_P10231963	3	2492456	2492515	TAAATTAAGGGACCAATAAAGAAACTTCGAGTTTCCTATAACACATTCCCAGTTGGGTTT	NC_007915.1	gi|90403545|ref|NC_007915.1| Penaeid shrimp infectious myonecrosis virus, complete genome	Totiviridae	Penaeid	NULL	Insect virus	0.627395	1.95426	1.32686	1.03628	1.16029	0.272727	0.727273	0.0133526	0.776232	1.35228	3.18151	0.265776	0	0	0	0	1.954	0	0.147777	0	2.48783	2.84525	3.0359	0.0711543	2.33144	2.34665	2.50852	0	1.22414	4.64596	0
A_22_P10794478	8	5922072	5922131	TACCGTTGTGTCTACAACCGCTACATAATCGTAGATTCATGTTAACACTCTACGTATCTC	NC_003663.2	gi|30844336|ref|NC_003663.2| Cowpox virus, complete genome	Poxviridae	Orthopoxvirus	character(0)	Viruses	0.00347874	0.498043	0.494564	1.03628	1.16029	0	0.0909091	0.0133648	0.776232	0.0382661	0	0	0	0	0	0	0	0	0	0	1.90885	0.517066	0	0.704678	0	1.02277	0.106984	1.11755	0	0.100571	0
A_22_P10869399	9	1886660	1886718	CTTCTTGTCTTCATGGCTCCAGAATTCTATACTGGTAAAGGAACAAAATCAGGCACTAT	NC_001366.1	gi|9626123|ref|NC_001366.1| Theilovirus, complete genome	Picornaviridae	Cardiovirus	character(0)	Viruses	0.0786474	0.356203	0.277556	1.03628	1.16029	0	0.0909091	0.0133977	0.776232	0	0	0	0	0.405283	0	0	0	0.195159	0	0.26468	1.16181	0.169326	0.276023	0.177885	0.53393	0	0	0.552572	0.561397	0.0810102	0.404282
A_22_P10472982	5	8025238	8025291	GCCAATAGGAGATATGAATGGGTTGCTTGTAATGGTAGACAGTTTCCAGTGTCT	NC_006553.1	gi|56692979|ref|NC_006553.1| Avian sapelovirus, complete genome	Picornaviridae	Sapelovirus	character(0)	Viruses	0.0942283	0.413302	0.319074	1.03628	1.16029	0	0.0909091	0.0134113	0.776232	0	0.211886	0	0	0.0834868	0	0.0562732	0	0	0.187697	0.497168	1.2532	0.388191	0.712745	0.480224	0.0084428	0.0104378	0.302838	0.0661794	0.192668	0.245802	0.885595
A_22_P10956898	9	8997142	8997201	CCACGATAGTAGATGATATACTCGCTTCTACAATAGTTGATCCATTGAATAATGCAGACG	NC_014955.1	gi|319962668|ref|NC_014955.1| Human papillomavirus type 132, complete genome	Papillomaviridae	Gammapapillomavirus	character(0)	Viruses	0.6322	1.62826	0.996062	1.03628	1.16029	0.272727	0.727273	0.0134278	0.776232	0.730007	2.2426	0.817307	0.00201395	1.07147	0	0	0	0	0	2.09081	1.3846	2.18871	2.4884	1.73392	0.207446	0	3.57141	1.53066	0.466435	2.39197	1.94734
A_22_P10335695	4	6784358	6784412	AAATTGACGTTGTCGTAAGGGTTGAACATGAACATCCGAATGGGGATTGATAAAG	NC_001697.1	gi|9628600|ref|NC_001697.1| Haemophilus phage HP1, complete genome	Myoviridae	Hpunalikevirus	character(0)	Viruses	0.130472	0.859804	0.729332	1.03628	1.16029	0	0.181818	0.0134351	0.776232	0.306892	0	0	0	0.045431	0.885203	0	0.197664	0	0	0	3.16318	1.12055	0	0.595971	0.993101	0.792425	0.599288	0.0770181	0.460631	1.65568	0
A_22_P10207502	3	455973	456029	GTGACGGTTCTTCTACTTCTAAATTAAAGGAAACTCTGAAAGTTGCCGATCAGACTC	NC_003481.1	gi|19744922|ref|NC_003481.1| Barley stripe mosaic virus RNA 2, complete sequence	Virgaviridae	Hordeivirus	character(0)	Viruses	0.171619	0.806799	0.635179	1.03628	1.16029	0.0909091	0.363636	0.0134556	0.776232	0.328908	0	0.207498	0	0.133166	0	0	0.0254056	0	1.19283	0	0.358743	1.77106	0	0	0.715021	1.48121	1.84028	0	1.61693	1.09153	0
A_22_P10348239	4	7830136	7830195	TGAGAACGTAACTACTCTTACTGGTTCACGTGTTTATGAAAAATGGACTGATATTACAGG	NC_002072.2	gi|29165635|ref|NC_002072.2| Streptococcus phage DT1, complete genome	Siphoviridae	Sfi21dtunalikevirus	character(0)	Viruses	0.235466	1.83386	1.5984	1.03628	1.16029	0.0909091	0.545455	0.0134712	0.776232	0	0.535049	1.10308	0	0.214593	0	0.457352	0	0	0.280056	0	0	0	2.76958	0	0.843619	3.19486	2.75369	0.440981	1.87662	1.4847	6.80846
A_22_P10093193	1	7634782	7634841	TCAACAGTTCATCGAAAAGATGTTTGAATTCAGCAAGGAAGATAAGACTTTTGTCAATCT	NC_010737.1	gi|189009862|ref|NC_010737.1| Lamium leaf distortion associated virus, complete genome	Caulimoviridae	Caulimovirus	character(0)	Viruses	0.966042	2.10618	1.14013	1.03628	1.16029	0.363636	0.818182	0.0135246	0.776232	2.45213	0.711675	0	0	2.95292	2.033	0	0.553747	0	0	1.92299	2.04198	3.60295	3.27747	1.09594	1.5418	0	2.81806	1.64055	1.64689	3.4015	2.10081
A_22_P10110883	1	9001232	9001291	TCAGAAATTTCTCTTAAAGTTTCTTCGTCTGTCATGCTTTTTAAATCACATTCTTTAAGT	NC_001909.1	gi|9630566|ref|NC_001909.1| Lactococcus phage bIL170, complete genome	Siphoviridae	Skunalikevirus	character(0)	Viruses	0.098538	0.517663	0.419125	1.03628	1.16029	0	0.181818	0.0135553	0.776232	0	0	0.163122	0	0.30364	0	0	0.0542491	0.256396	0.306511	0	0.345788	1.66523	0	1.31324	0	0.531514	0.515146	0.0966958	0.160328	0.519321	0.547029
A_22_P10953519	9	8773221	8773280	TTATCATGGGCTGATGAAGTTGAAGCAGAATTCAATGAAAAGGAGTTAAAAGTTAGTGGT	NC_004215.1	gi|23238159|ref|NC_004215.1| Kadipiro virus chromosome segment 5, complete genome	Reoviridae	Seadornavirus	character(0)	Viruses	0.351472	0.695955	0.344482	1.03628	1.16029	0.0909091	0.181818	0.0135678	0.776232	0.636577	1.12013	0	0	0.105175	0.460722	0.558605	0.389204	0	0.294766	0.301015	1.23286	0.274624	0.780578	0.520043	0.197179	0.523991	1.26217	0.637358	0.842772	0.730891	0.653041
A_22_P11097856	11	149188	149244	CATGGGTTGTCATGATTATCCCAATGATTTCCAGCGTATCACCAAAGAGTGCTATAT	NC_016073.1	gi|351518443|ref|NC_016073.1| Salmonella phage SFP10, complete genome	Myoviridae	Viunalikevirus	character(0)	Viruses	0.0517878	0.518888	0.467101	1.03628	1.16029	0	0.181818	0.0135871	0.776232	0	0.147388	0	0	0	0	0	0	0.228709	0.193569	0	1.34203	1.71508	0.820441	0.783308	0	0	0	0.635355	0.148913	0.262643	0
A_22_P10196868	2	6368201	6368260	GAAGAAACTCCGGAATATTATAAATTCGGTAGGACTGCTAAAGCAATGTTACCGGACATC	NC_001661.1	gi|9628265|ref|NC_001661.1| Citrus tristeza virus, complete genome	Closteroviridae	Closterovirus	character(0)	Viruses	0.539772	1.77339	1.23362	1.03628	1.16029	0.272727	0.636364	0.0135877	0.776232	1.39882	2.27658	0	0.221581	0	0	0	0.455941	0.32356	0.0400338	1.22098	4.80938	0	2.33984	2.24202	1.94712	3.45336	1.09236	1.40107	0.179204	2.04296	0
A_22_P10218103	3	1308531	1308577	TTAATTTGGAGACCCCGATAGGTAAATGGGACACCAATACCCCCAAA	NC_005046.1	gi|33300797|ref|NC_005046.1| Ageratum leaf curl disease associated sequence virion, complete genome	character(0)	Ageratum	character(0)	Plant viruses	0.0434438	0.264429	0.220985	1.03628	1.16029	0	0	0.0136203	0.776232	0.112485	0.296905	0	0.027719	0	0	0	0	0.0407728	0	0	0.850455	0.209489	0.320853	0.354596	0	0	0	0.632855	0.354214	0.084347	0.101906
A_22_P10966877	9	9863704	9863763	GGAGACATAGTCACTTCGAACCTAAATACGATTCGAAATTTGAAAAAACCAAGGAAATGG	NC_015211.1	gi|326425105|ref|NC_015211.1| Chaetoceros lorenzianus DNA Virus, complete genome	character(0)	Chaetoceros	Algae virus	Plant viruses	0.812094	2.45717	1.64508	1.03628	1.16029	0.272727	0.818182	0.0136437	0.776232	0	3.87969	0	0	0.618445	0	2.13044	0.69339	1.38854	0.222538	0	3.82714	1.33795	6.70538	1.55602	1.08679	0	1.47272	3.35005	4.24488	1.81613	1.63184
A_22_P10852272	9	484971	485028	ATGGAATGGAACACTTTTTTCTTGGTCATCTTGATCATCATCATAAAGAGCACCACAC	NC_000855.1	gi|9632550|ref|NC_000855.1| Viral hemorrhagic septicemia virus, complete genome	Rhabdoviridae	Novirhabdovirus	character(0)	Viruses	0.0574919	0.434274	0.376782	1.03628	1.16029	0	0.0909091	0.0136651	0.776232	0	0	0	0	0	0.518218	0	0	0.114194	0	0	1.40039	0.479796	0.702511	0	0.0912337	0.0487638	1.10951	0.412103	0.0716243	0.461077	0
A_22_P10250779	4	487022	487079	TGGCTGAACTCGAATATTATCGTGACCCAATCCCTCAAATGTCATTTGAATATGACAA	NC_011706.1	gi|218148636|ref|NC_011706.1| Raphanus sativus cryptic virus 3 segment 2, complete genome	Partitiviridae	Raphanus	character(0)	Plant viruses	0.157324	0.541969	0.384645	1.03628	1.16029	0	0.0909091	0.0136729	0.776232	0.353372	0	0.0037277	0	0.177154	0	0.218178	0	0.281185	0.0698273	0.627119	1.61527	0.898018	0.98719	0.440329	0.265288	0.191858	0.182226	0.511327	0.67823	0	0.191914
A_22_P10610973	7	657620	657679	TGTTTATGTAAGAAATGATATTAACAATATATCAATTGATATGATGAAATTTCTCATCAA	NC_006967.1	gi|62443971|ref|NC_006967.1| Deerpox virus W-1170-84, complete genome	Poxviridae	Cervidpoxvirus	character(0)	Viruses	1.11546	2.61585	1.5004	1.03628	1.16029	0.545455	0.727273	0.0136863	0.776232	2.16146	1.00371	2.4662	1.14462	0.239104	0	2.60687	1.36763	0	1.28044	0	5.81244	4.31299	2.17252	0	2.84713	3.42289	2.72493	0.194616	3.15633	3.5529	0.577643
A_22_P11025652	10	4734740	4734787	CTTTGAGTTCTGTCTCGTTCATCAGGAACTCACTTTCGCCAGGATTAC	NC_011020.1	gi|192823901|ref|NC_011020.1| Mycobacterium phage Jasper, complete genome	Siphoviridae	L5likevirus	character(0)	Viruses	0.0361026	0.247794	0.211692	1.03628	1.16029	0	0	0.0138435	0.776232	0	0.280889	0	0	0	0	0	0	0	0	0.116239	0.734626	0.442934	0.540667	0.378121	0	0	0	0.445024	0	0.0877075	0.0966566
A_22_P10754767	8	2187634	2187693	CTTGCTTAATTACGGATAATGATGTTGTTATTATTAAGAGAGATGTTATTAAGAATGATA	NC_009646.1	gi|151266263|ref|NC_009646.1| Corchorus golden mosaic virus DNA-B, complete sequence	Geminiviridae	Begomovirus	character(0)	Viruses	0.31148	1.12439	0.812908	1.03628	1.16029	0.0909091	0.363636	0.0138538	0.776232	0.285043	0.0918471	0	1.93126	0	0.214167	0.435573	0	0	0	0.468389	2.0496	0.898018	0.576448	3.21806	0.017211	2.09144	0.821915	0.194616	0.466435	0.848187	1.18634
A_22_P10131622	2	1431834	1431893	AGGAATGATAAGAAAAAGTCTGTCATACATTTCCGACTAATTTTGAACGACTGAGATCAA	NC_004825.1	gi|31442404|ref|NC_004825.1| Loofa yellow mosaic virus DNA B, complete sequence	Geminiviridae	Begomovirus	character(0)	Viruses	0.509834	1.69731	1.18748	1.03628	1.16029	0.272727	0.636364	0.0138547	0.776232	0	0.612067	1.74632	0.144225	0	1.11121	0	0	0.17138	0	1.82296	4.11473	1.99286	0.964689	1.38571	1.50135	4.5072	0.48171	1.53209	1.87021	0.000153192	0.319706
A_22_P10108088	1	8781189	8781248	TCAAAGGACTGGCTGAACAATATTATTTAACTCTTGAGACGAAAAGTCCTAAGAAAACAA	NC_002703.1	gi|13487801|ref|NC_002703.1| Lactococcus phage Tuc2009, complete genome	Siphoviridae	Lactococcus	character(0)	phage	0.182703	0.651192	0.468489	1.03628	1.16029	0	0.181818	0.0139556	0.776232	0	0.0171542	0.405891	0	0.593765	0	0	0	0.178904	0.814015	0	0.859177	0.234955	0.652007	0.287367	0.107425	0.412973	2.06964	0.323921	0.516177	0.457594	1.24187
A_22_P10569834	6	6935810	6935869	TCATAATCATGAGTTTCGACCAAATACACTTTACCCATAACATTAACAGTTAGAACTTTA	NC_005066.1	gi|33620426|ref|NC_005066.1| Enterobacteria phage RB49, complete genome	Myoviridae	T4likevirus	character(0)	Viruses	0.818644	1.96674	1.1481	1.03628	1.16029	0.454545	0.727273	0.0139566	0.776232	1.17406	0	1.8128	0	0	2.12561	0.467525	0.601368	1.29193	0	1.53179	2.83817	1.37259	2.85387	0.419398	1.8086	2.74897	5.03312	0.993552	0.240145	1.73509	1.59063
A_22_P10891916	9	3547484	3547541	ATATACTCAAATCCAACGAAGCCATTTTTGTGTTGTAAGTTGACGTGTTGACTTTGCC	NC_015296.1	gi|326804500|ref|NC_015296.1| Salmonella phage Vi01, complete genome	Myoviridae	Viunalikevirus	character(0)	Viruses	0.0866191	0.312805	0.226186	1.03628	1.16029	0	0	0.0139749	0.776232	0.197487	0	0	0.200755	0.178797	0	0.180146	0.182552	0.0130734	0	0	0.835125	0	0.800441	0.157017	0.124662	0	0.345304	0.19025	0.312642	0.21749	0.457925
A_22_P10839955	8	9467790	9467849	TCATGCTCTGCAAATATGAATAACTGATATAATGTCTGAACAAACTATAACTATCGATTG	NC_006644.1	gi|57753395|ref|NC_006644.1| Cotesia congregata bracovirus segment Circle12, complete genome	Polydnaviridae	Bracovirus	character(0)	Viruses	1.14291	2.51278	1.36988	1.03628	1.16029	0.454545	0.818182	0.01399	0.776232	0.593962	0.0918471	3.11928	2.95337	0	2.04973	0	0	1.21128	0	2.5525	3.33548	0.898018	4.25957	0.0397695	4.13585	1.69545	2.21311	1.74135	3.47752	4.0128	1.83169
A_22_P10944214	9	8065002	8065058	CCATCTCTTGGATACACTCTCAGTCTGAGATTGAATGCATTAGGGAATCCAAATCTA	NC_006496.1	gi|56403979|ref|NC_006496.1| Thogoto virus	Orthomyxoviridae	Thogotovirus	character(0)	Viruses	0.691399	1.77901	1.08761	1.03628	1.16029	0.272727	0.636364	0.0139942	0.776232	0	1.20573	0.59812	0	0.882297	2.91731	0	0	0	1.77592	0.226019	1.97664	1.01917	1.69984	2.1889	0.666581	2.22431	0	0.415889	4.03941	2.56718	2.77114
A_22_P10362514	4	8954484	8954543	TGACGAAAGCAGCATAATTAATCGTCACTTGTTCTTTGATTGTGTTACGATATCCAGAGA	NC_001901.1	gi|9630464|ref|NC_001901.1| Enterobacteria phage N15, complete genome	Siphoviridae	N15likevirus	character(0)	Viruses	0.464778	1.35152	0.886746	1.03628	1.16029	0.272727	0.454545	0.0140153	0.776232	0.336513	1.23722	0	0	0	1.22826	0.223164	0	0	0.758939	1.32846	2.50286	0.537143	0.885982	0.101815	1.79204	2.5246	0	0.524337	0.744553	2.53372	2.71972
A_22_P11871571	20	4483916	4483975	ATCGTCGAACAGGAGTTAGATCAGAATTTTTATGCCTCTGAAAGAGTTCAGATACAACTT	NC_005823.1	gi|45655914|ref|NC_005823.1| Leptospira interrogans serovar Copenhageni str. Fiocruz L1-130 chromosome I, complete sequence	Leptospiraceae	Leptospira	character(0)	Bacteria	0.886443	3.30229	2.41585	1.03628	1.16029	0.272727	0.818182	0.014025	0.776232	0.638941	0.774306	0	0	0.94032	2.22515	2.16104	1.5941	0	0.973085	0.443931	1.31737	6.13629	3.81965	1.44134	0	10.2639	0	1.65264	2.86891	3.0886	5.73654
A_22_P10626955	7	2021363	2021411	ATTCGTGTCAACGTCACGATCGAAACGGATGAAGATGATCTTCTTGGAG	NC_008296.2	gi|162290187|ref|NC_008296.2| Synechococcus phage syn9, complete genome	Myoviridae	T4likevirus	character(0)	Viruses	0.197402	0.843269	0.645868	1.03628	1.16029	0	0.363636	0.0140357	0.776232	0.285043	0.85777	0	0.00201395	0	0	0.378016	0	0	0.648574	0	1.3846	0.898018	1.59046	1.34116	0.017211	0	0.460106	2.56402	0.466435	0.553946	0
A_22_P10289379	4	3451577	3451636	ACCGTCTTGATATGATAACTTAAATGGATAATCATAAATCTTTTGACCTGTTGTTAATGA	NC_004678.1	gi|29565721|ref|NC_004678.1| Staphylococcus phage 44AHJD, complete genome	Podoviridae	Ahjdlikevirus	character(0)	Viruses	0.301263	1.51087	1.20961	1.03628	1.16029	0.0909091	0.363636	0.0140786	0.776232	0	0	1.45622	0	0.728352	0	0.376315	0	0.753005	0	0	0.444445	0.837923	0.411533	0.0444109	2.60131	3.24256	0	4.33618	0.466435	3.17885	1.05593
A_22_P15561706	57	101412	101471	TCCGTCGATTTAGCAATATTTAGTTTACATCTTGCAGGTATATCTTCTCTTCTAGGCGCT	NC_001637.1	gi|11467047|ref|NC_001637.1| Acanthamoeba castellanii mitochondrion, complete genome	character(0)	Acanthamoeba	Parasite	Eukaryota	0.133097	1.35635	1.22326	1.03628	1.16029	0	0.454545	0.0140896	0.776232	0.285043	0	0.265776	0	0	0	0	0.623811	0.289433	0	0	4.65888	0	0	1.01133	1.1653	3.80848	0	0.986872	0	1.37145	1.91758
A_22_P10307566	4	4804834	4804885	GTGACGTGAACACTGATGACAGTTCTCAGACTGAAAGTGGCAAGAAGAAAAC	NC_008694.1	gi|119637746|ref|NC_008694.1| Yersinia phage Berlin, complete genome	Podoviridae	T7likevirus	character(0)	Viruses	0.0248076	0.19482	0.170013	1.03628	1.16029	0	0	0.0141021	0.776232	0	0.0680411	0.0504956	0	0	0	0.154347	0	0	0	0	0.285432	0.163	0.624952	0.326233	0	0	0	0.18771	0.0571713	0	0.498526
A_22_P10001391	1	220909	220959	AACAAGTTGGGGTTTCGATTGAATTCCTAACCCAAGTCTTGGCAATTTCTG	NC_007223.1	gi|71647197|ref|NC_007223.1| Penicillium stoloniferum virus F segment 3, complete sequence	Partitiviridae	Gammapartitivirus	character(0)	Viruses	0.154558	0.521983	0.367425	1.03628	1.16029	0	0.181818	0.0141146	0.776232	0	0.320552	0.150824	0	0.539959	0	0.558746	0	0.130054	0	0	1.19535	0.746398	0.63628	0.57944	0.53171	0	1.31119	0.44808	0	0.293355	0
A_22_P10241381	3	3209441	3209500	TGTGTCTGTAACCATATCATTGCAGGTGACTATGGTAACAATGTAATCATTATAGAAAAT	NC_009250.1	gi|134302825|ref|NC_009250.1| Rice gall dwarf virus segment S6, complete sequence	Reoviridae	Phytoreovirus	character(0)	Viruses	0.302082	0.742318	0.440236	1.03628	1.16029	0.0909091	0.272727	0.0141276	0.776232	0.166631	0.425593	0	0	0.147314	0	0.628944	0	0.342159	0.506888	1.10538	1.77811	0.639981	1.21246	0.608427	0.272088	0.900024	0.43745	0.422764	0.303979	0.265508	1.3247
A_22_P10669084	7	5173353	5173412	AAAAGTCAGTTGCTAGAGTATTGGAAAAGTAATCCATCAGTGATACCAGACAATGTCGAC	NC_013227.1	gi|258549713|ref|NC_013227.1| Mammalian orthoreovirus 3 segment M1, complete genome	Reoviridae	Orthoreovirus	character(0)	Viruses	0.425039	1.41962	0.994581	1.03628	1.16029	0.0909091	0.636364	0.0141545	0.776232	0	0.590413	0.168914	0	0	0	0	0	0.900651	0	3.01545	3.05353	2.2937	1.56792	1.14048	2.23277	2.03289	0	1.20444	0	2.09009	0
A_22_P10340549	4	7169802	7169861	TCCGAAGGTTGTTGTGGTTTATATTGCTTATTGGTAAGTGATTTGATTAAGGTTGCAGTG	NC_003515.1	gi|19919909|ref|NC_003515.1| Beet necrotic yellow vein virus RNA 2, complete sequence	Benyviridae	Benyvirus	character(0)	Viruses	0.0517297	0.280282	0.228553	1.03628	1.16029	0	0	0.0141769	0.776232	0	0	0	0	0.00447627	0.16798	0	0	0	0.396571	0	0.787978	0.0832453	0.5054	0.680708	0.0944571	0	0.470588	0.232672	0	0.180036	0.0480238
A_22_P10784538	8	4880919	4880978	TTGAATAGCACTCTGTTTTTCCCACATAACACTGTTCACTTTAAAGTCATTCTTACACGC	NC_014321.1	gi|300116737|ref|NC_014321.1| Hyperthermophilic Archaeal Virus 2, complete genome	character(0)	character(0)	Archaea virus	Viruses	0	0.106405	0.106405	1.03628	1.16029	0	0	0.0141773	0.776232	0	0	0	0	0	0	0	0	0	0	0	0.353686	0	0.243302	0	0	0	0	0.260192	0.0745955	0	0.23868
A_22_P10400068	5	1940367	1940426	AGAAATAGTCTTACAGAGATTATCTTACAGATTTAGTCTGAGACTAAATCTGTCTCAGAT	NC_012637.1	gi|228861209|ref|NC_012637.1| Soft-shelled turtle iridovirus, complete genome	Iridoviridae	Iridovirus	NULL	Viruses	0.0326943	0.436639	0.403945	1.03628	1.16029	0	0.0909091	0.0141815	0.776232	0	0.0918471	0.265776	0.00201395	0	0	0	0	0	0	0	1.73402	0.898018	0.576448	0.0444109	0.017211	0	0	0.194616	0.466435	0.553946	0.317928
A_22_P10026078	1	2249703	2249752	CATTCATTTCAGCGTTTGGCGATGCGCTGACTTCTATTTTGGGAGTTTTG	NC_007019.1	gi|66391759|ref|NC_007019.1| Streptococcus phage 2972, complete genome	Siphoviridae	Sfi1unalikevirus	character(0)	Viruses	0.118362	0.351548	0.233186	1.03628	1.16029	0	0	0.0142263	0.776232	0	0	0.147259	0	0.303204	0.0422447	0.272402	0	0.346932	0	0.18994	1.08193	0.342245	0.522775	0.338356	0.157915	0	0.212267	0.412646	0.372963	0.087121	0.338811
A_22_P11389385	14	7474716	7474775	TTTCTGGAGTTGTCAAATCATTGACTACAATATTACCTGTATATCCATTGCCAAAGTCGA	NC_004116.1	gi|22536185|ref|NC_004116.1| Streptococcus agalactiae 2603V/R, complete genome	Streptococcaceae	Streptococcus	character(0)	Bacteria	0.620106	2.36069	1.74058	1.03628	1.16029	0.272727	0.636364	0.014232	0.776232	0	0	0	0	0	2.62788	2.19052	0.0400525	1.10491	0	0.857805	1.88227	1.27203	7.4435	0.135631	1.0985	4.7102	0.325657	3.34317	1.11468	1.88526	2.75666
A_22_P10901899	9	4338066	4338125	TTGCACTGGAATTATTTAATTGTATTCGTAATTTTATCAGTCGTGTGAAACTGTTTTCAA	NC_014649.1	gi|311977355|ref|NC_014649.1| Acanthamoeba polyphaga mimivirus, complete genome	Mimiviridae	Mimivirus	character(0)	Viruses	0.0123523	0.685775	0.673423	1.03628	1.16029	0	0.363636	0.0142327	0.776232	0	0.0918471	0	0	0	0	0	0	0	0	0.0440279	0	1.49675	0	0.0444109	0.017211	1.62481	2.18352	0	0.466435	1.71038	0
A_22_P10964664	9	9635112	9635171	CGTTTCTTCCCATTAAACCACTTCCTGTATTACCATGATTAGAGTATTGAACAGAAACCA	NC_015780.1	gi|339905986|ref|NC_015780.1| Wiseana iridescent virus, complete genome	Iridoviridae	Iridovirus	character(0)	Viruses	0.251273	0.68657	0.435298	1.03628	1.16029	0	0.0909091	0.0142632	0.776232	0.207114	0.827139	0	0.112963	0.164121	0.209881	1.03409	0.185945	0	0	0.0227443	1.65289	0.585113	0	0.901014	0.644943	0	1.15802	0.848296	0.978047	0.308417	0.475542
A_22_P10080741	1	6535392	6535436	ATCGGCTGTTGGTTCCCAACCCGGTCAGAACGCTTCTGCCGCTAA	NC_010350.1	gi|167851792|ref|NC_010350.1| Botryotinia fuckeliana partitivirus 1 RNA2, complete sequence	Partitiviridae	Botryotinia	character(0)	Plant viruses	0.00529334	0.165274	0.15998	1.03628	1.16029	0	0	0.0142683	0.776232	0	0	0	0	0	0	0	0	0.0582268	0	0	0.65634	0.0274095	0.118653	0.200834	0	0	0	0.375695	0.162007	0	0.27707
A_22_P11070276	10	7273761	7273820	TGAAGTTGCTGTTATTGAATCTTCAAACTCATTGATCACATTTGATTATCTTGGATCTGT	NC_015290.1	gi|326784440|ref|NC_015290.1| Prochlorococcus phage P-SSM7, complete genome	Myoviridae	Prochlorococcus	character(0)	phage	0.348324	1.88432	1.536	1.03628	1.16029	0.0909091	0.545455	0.0142894	0.776232	0.285043	0	0.305217	0	0	0.808693	0	0	0.107768	2.32484	0	6.61296	2.2402	3.50424	3.03349	1.72295	0.73388	0.0806778	1.29854	0.918936	0	0.581656
A_22_P10258249	4	1056176	1056225	ATATCGGTAAAGTCATGTGTGATTAGTGATGTAACGCGAGGAAGCCGGAC	NC_011919.1	gi|221186001|ref|NC_011919.1| Bhendi yellow vein Delhi virus [2004:New Delhi] DNA-A, complete genome	Geminiviridae	Begomovirus	character(0)	Viruses	0.00921607	0.161933	0.152717	1.03628	1.16029	0	0	0.0143352	0.776232	0	0	0	0.101377	0	0	0	0	0	0	0	0.390022	0.365747	0	0	0.334488	0.511773	0	0.0533278	0	0.125902	0
A_22_P12160647	23	5816998	5817057	TTTGATAACGAAGTGTTTATTCCTATAAATCTCAATGTGGATATAATCGCTCCAGCCATT	NC_006511.1	gi|56412276|ref|NC_006511.1| Salmonella enterica subsp. enterica serovar Paratyphi A str. ATCC 9150, complete genome	Enterobacteriaceae	Salmonella	character(0)	Bacteria	0.00924707	0.837	0.827753	1.03628	1.16029	0	0.272727	0.0143549	0.776232	0	0	0	0	0.101718	0	0	0	0	0	0	0.999163	0.0331555	1.81078	0	0	0	3.42991	0.592033	1.42593	0.916034	0
A_22_P10245735	4	134943	134987	AATGACTTTACCCCCACGGAGGCTAGCACCCAGACCATCAACTTT	NC_011203.1	gi|197944726|ref|NC_011203.1| Human adenovirus B1, complete genome	Adenoviridae	Mastadenovirus	character(0)	Viruses	0.0325758	0.306964	0.274388	1.03628	1.16029	0	0.0909091	0.0143762	0.776232	0	0	0.0722629	0	0.250596	0	0	0	0	0	0.035474	1.24367	0	0.313944	0.117099	0.335124	0.118327	0.12898	0.385009	0.54883	0.185617	0
A_22_P10963753	9	9521059	9521118	GCAACATTAATGCAGATTCTTTTGATCACTGTCTAGTTCAAAGGTATATTCCTGGTGGTT	NC_011106.1	gi|195546756|ref|NC_011106.1| Grapevine virus E, complete genome	Betaflexiviridae	Vitivirus	character(0)	Viruses	0.0897215	0.593514	0.503792	1.03628	1.16029	0	0.272727	0.0143822	0.776232	0.606479	0	0	0.380458	0	0	0	0	0	0	0	0	0.689329	0	1.0248	1.71775	0	0	0.58085	1.22053	1.29538	0
A_22_P10080544	1	6517897	6517956	TTCTATGCCTGTATTATATAAGTATTTGAATTCCCCAATGGAAAGAGTTAGTCTCTGGAA	NC_010327.1	gi|167600353|ref|NC_010327.1| Equine coronavirus, complete genome	Coronaviridae	Coronavirus	NULL	Viruses	0.0241615	0.534605	0.510443	1.03628	1.16029	0	0.272727	0.0143964	0.776232	0	0	0.265776	0	0	0	0	0	0	0	0	0	1.86429	1.33585	0.380271	0.017211	0	0	1.26265	0.466435	0.553946	0
A_22_P10371000	4	9574422	9574481	AAACGCTTTGCCAATACCATCAATGCTTGATATATATCAACTGCATTATGGAGGAAGCAA	NC_004016.1	gi|21427654|ref|NC_004016.1| Oat mosaic virus RNA 1, complete genome	Potyviridae	Bymovirus	character(0)	Viruses	0.426185	1.67009	1.24391	1.03628	1.16029	0.272727	0.545455	0.0144211	0.776232	0	0	0	0	1.41294	0	1.40923	0	1.2404	0	0.625475	4.98992	1.85469	2.57111	2.75149	0.017211	1.64353	0.584966	2.88429	0	1.0738	0
A_22_P10117400	2	305112	305171	TGATGTGCAGACAGAAGTGTATTCACTTATGAGAACTAGGTTAAGATGTAAACTTGATGT	NC_003524.1	gi|20065963|ref|NC_003524.1| Clostridium phage phi3626, complete genome	Siphoviridae	Clostridium	character(0)	phage	0.336313	0.855146	0.518833	1.03628	1.16029	0	0.363636	0.0144228	0.776232	0.871366	0	0	0.429629	0.688254	0.09991	0.436908	0	0.582019	0	0.591358	1.23883	0.663889	1.24628	0	0.61762	1.84077	0.305131	1.77535	0.974107	0	0.744635
A_22_P10891698	9	3535962	3536012	GACGTTTTCGATACGACGACCGCGAACATAGGAAATACCTGGTTTCATTAC	NC_015296.1	gi|326804500|ref|NC_015296.1| Salmonella phage Vi01, complete genome	Myoviridae	Viunalikevirus	character(0)	Viruses	0.219079	0.603306	0.384227	1.03628	1.16029	0.0909091	0.0909091	0.0144252	0.776232	0	0	1.14097	0.164681	0.703717	0	0.336244	0.06425	0	0	0	0.792257	0.321328	1.3942	0.316942	0.553259	0	0.386618	0.461225	1.09876	0.597027	0.714755
A_22_P10463790	5	7297578	7297637	TGATGACCCTCTTCGTTTTCGGTATAACTATAACCACACCAATCTTCATATTTTCAATCG	NC_008735.1	gi|120407022|ref|NC_008735.1| Mal de Rio Cuarto virus segment S5, complete genome	Reoviridae	Fijivirus	character(0)	Viruses	0.171857	0.578041	0.406185	1.03628	1.16029	0	0.0909091	0.0144288	0.776232	0	0.352032	0	0.0520333	0.312896	0.443857	0	0.091218	0	0.366869	0.271517	1.56409	0.401062	1.10862	0.905181	0	0.773043	0.200239	0	0.857213	0	0.549006
A_22_P10832964	8	8836519	8836575	TGTTTGCCTGGTAACAGTTTCGTTCTAAACGATTACGATTCAGTTACAATGCGTTTG	NC_003878.1	gi|20889365|ref|NC_003878.1| Zucchini green mottle mosaic virus, complete genome	Virgaviridae	Tobamovirus	character(0)	Viruses	0.184288	1.09428	0.90999	1.03628	1.16029	0	0.363636	0.0144664	0.776232	0	0.0918471	0	0.548595	0.578323	0.432951	0.155086	0.220365	0	0	0	0	0.751605	1.04314	0	0.139537	2.25663	1.44561	0	0.447775	2.6428	3.30996
A_22_P10450783	5	6200613	6200672	TTGTCGTATGAGTGGGGATATAAACACATCACTTGGTAATTACCTGTTAATGTGTGCCAT	NC_004723.1	gi|30018246|ref|NC_004723.1| Pear latent virus, complete genome	character(0)	Pear	NULL	Plant viruses	0.119226	0.510951	0.391725	1.03628	1.16029	0	0.181818	0.0144694	0.776232	0	0	0	0	0.841619	0	0	0.469862	0	0	0	1.233	0.0155757	0	0	0.739007	0.617478	1.26601	0.685727	0.439417	0.569733	0.0545068
A_22_P10228058	3	2125928	2125987	CGTAATGTCATTACAGGAACAATTGGGATTAGAAGACTGTGAAAAATATACAGACGAACA	NC_007057.1	gi|66395885|ref|NC_007057.1| Staphylococcus phage 96, complete genome	Siphoviridae	Phietalikevirus	character(0)	Viruses	1.20679	2.38525	1.17846	1.03628	1.16029	0.454545	0.909091	0.0144846	0.776232	2.34214	3.46335	1.94965	1.27297	1.01813	2.59236	0	0	0.00412816	0	0.631969	3.59271	3.14076	2.10825	0.279211	3.13159	1.91097	1.92529	1.75683	4.03884	3.11667	1.23665
A_22_P10543576	6	4589438	4589497	TGCACCATCAATAATAGTCTTAAACAATTTTTCTGGATTATCTAATGAACTTTTTGTGCT	NC_012635.1	gi|228860932|ref|NC_012635.1| Enterobacteria phage RB51, complete genome	Myoviridae	T4likevirus	character(0)	Viruses	0.603643	1.86754	1.2639	1.03628	1.16029	0.272727	0.636364	0.0145085	0.776232	0.160088	1.50666	0	0.00201395	1.7029	0	0	2.60874	0	0	0.659676	0.149636	0.898018	0.576448	0.0444109	5.08314	2.57502	2.33507	1.81989	2.49205	3.1954	1.37391
A_22_P10044835	1	3812707	3812766	CAAAAAGGATTACCAAATGGTCAAGAAGGTATTGAAAAGATTGGACAGTTAATTGGACGA	NC_009761.2	gi|157102936|ref|NC_009761.2| Staphylococcus prophage tp310-1, complete genome	character(0)	Staphylococcus	NULL	phage	0.543103	1.63413	1.09103	1.03628	1.16029	0.272727	0.636364	0.014534	0.776232	0.824604	1.36597	0.949484	1.10948	0	0.322322	0	1.086	0	0	0.316275	4.3569	0.116208	2.1144	2.42774	1.33783	1.94197	0	2.42983	0.261712	0.284563	2.70426
A_22_P10596978	6	9425730	9425787	ATATTAGCCGTTACTTTTCGAGCATAGACCACCAAGTATTGAAGTCTATTCTGGAGGC	NC_004456.1	gi|27311175|ref|NC_004456.1| Vibrio phage VHML, complete genome	Myoviridae	Vibrio	character(0)	phage	0.223392	0.870246	0.646854	1.03628	1.16029	0.0909091	0.181818	0.0145596	0.776232	0.257712	0.160554	0	0	0	0	0.186737	0	0.720884	0	1.13142	2.48997	2.23569	0.507535	0.315049	0.868064	0.919285	0.990847	0.270317	0.297936	0.67802	0
A_22_P10068216	1	5588057	5588116	CGGGAATCAGCATATGAAATATTGGTATGGGTCTAAAAATCAATACGATGCACTCTCAAC	NC_005294.1	gi|39653674|ref|NC_005294.1| Streptococcus prophage EJ-1, complete genome	Myoviridae	Streptococcus	character(0)	phage	0.636305	1.57617	0.93987	1.03628	1.16029	0.181818	0.545455	0.0145902	0.776232	0.146502	1.55168	0.990956	0.584101	1.117	0	0	0.248817	0.553876	0.926231	0.880196	3.66368	2.30706	0	0.982971	2.9762	2.26099	0.56452	0.448329	1.6645	0.491092	1.97858
A_22_P10754716	8	2181819	2181878	AGAAAACATGTGTGAACAGTTAAGTCCGACAACATAGACGATGTAATCGTCTGTAGATTC	NC_010714.1	gi|188572155|ref|NC_010714.1| Clerodendrum golden mosaic virus DNA-B, complete sequence	Geminiviridae	Begomovirus	character(0)	Viruses	0.407892	1.65721	1.24932	1.03628	1.16029	0.0909091	0.636364	0.0145997	0.776232	0.103687	3.4865	0	0	0	0.131428	0.759073	0	0	0	0.00612846	3.32147	1.47494	0.698187	0	3.13331	0	2.00905	3.77576	1.23546	2.58117	0
A_22_P10039376	1	3383353	3383412	AACAGAATTGGTGATTAGTAATGCTACTATTGGATTAGTGAAGATATCGATGCCGACGTA	NC_007670.1	gi|83721699|ref|NC_007670.1| Aedes pseudoscutellaris reovirus segment 5, complete sequence	Reoviridae	Dinovernavirus	character(0)	Viruses	0.435211	1.61705	1.18184	1.03628	1.16029	0.272727	0.636364	0.0146123	0.776232	0.474099	1.56052	0	0	1.15017	0	0	0	0	1.50149	0.101036	2.67173	1.33057	3.78933	3.51737	0	3.05261	0	1.31474	0.160321	1.95082	0
A_22_P10409384	5	2773194	2773253	AACTTCATCATAAAGTGCAGGAGAAAATTTTCGAATGTTTGAAATTACCTCCTGGGTTTG	NC_011809.1	gi|219504472|ref|NC_011809.1| Asparagus virus 2 RNA 2, complete genome	Bromoviridae	Ilarvirus	character(0)	Viruses	0.25309	0.907572	0.654482	1.03628	1.16029	0.0909091	0.272727	0.0146233	0.776232	0.402167	0	0	0	0.306131	0.124773	1.1647	0	0	0.786213	0	1.08853	0.457273	1.04545	0.623202	0	2.41698	1.67945	0.855163	0	0	1.81724
A_22_P10212426	3	850767	850826	ATCTCAAACATGACATTGGTGATATTCTCTTCCTCAACTACAAACAAGCCATGAATCTTC	NC_003820.1	gi|20564145|ref|NC_003820.1| White clover mosaic virus, complete genome	Alphaflexiviridae	Potexvirus	character(0)	Viruses	0.143389	0.464477	0.321088	1.03628	1.16029	0	0	0.0146299	0.776232	0	0	0	0	0.0218411	0	0.168423	0	0.400608	0.422037	0.564374	0	0	0.244407	0.330586	0.794128	0.498486	1.15067	0	0.882039	0.620507	0.588421
A_22_P10318086	4	5509807	5509866	TCAACGTGGTCTTCCTAAACAGTTTGTCGTAGGCATTTATATCACTGAAATTAAGCAATT	NC_011041.1	gi|194172859|ref|NC_011041.1| Escherichia phage rv5, complete genome	Myoviridae	Escherichia	character(0)	phage	0.18115	0.945758	0.764608	1.03628	1.16029	0.0909091	0.272727	0.0146327	0.776232	0	0	0	0.887699	0.00682176	0	0.00538708	0	0	0	1.09274	3.27116	0.678072	1.9091	0.709992	0.148119	0.627521	0	1.06464	0	1.29334	0.701385
A_22_P10956733	9	8981472	8981531	ACGTAAACGCGAACAGTTTAATATATCCTTTCAGCGGACAAATAACAGATATCAGAAAAA	NC_007155.1	gi|68532375|ref|NC_007155.1| Fiji disease virus chromosome segment 4, complete genome	Reoviridae	Fijivirus	character(0)	Viruses	0.763887	1.97236	1.20848	1.03628	1.16029	0.272727	0.727273	0.0146364	0.776232	0	0.138395	1.62333	0.62389	3.33894	1.54267	0.150819	0	0	0.984716	0	3.46346	2.22924	4.2842	1.84903	2.36612	2.65525	1.05308	2.55058	0	0	1.24502
A_22_P10009591	1	871495	871554	ACATTGAAAGTTGGAGTTGAAACAGTAAATGATAAAGCATTTACATACACGAGTGCTCAA	NC_007415.1	gi|76253626|ref|NC_007415.1| Sclerotinia sclerotiorum debilitation-associated RNA virus, complete genome	Alphaflexiviridae	Sclerodarnavirus	character(0)	Viruses	0.519309	1.44188	0.92257	1.03628	1.16029	0.272727	0.545455	0.014639	0.776232	2.21607	2.00531	0	0.249454	0	0	0	0	0	1.24156	0	0	0.702298	1.47747	0.235124	1.44919	0.917468	2.28908	2.30917	3.03112	2.38433	1.06542
A_22_P10666424	7	4990940	4990999	TAGGTTCTCCGAGTCCTTAGCATTTGTTTCAGATTCTTTTGCTGCAATTTCAGAATCTTT	NC_010583.1	gi|182682799|ref|NC_010583.1| Enterobacteria phage EPS7, complete genome	Siphoviridae	T5likevirus	character(0)	Viruses	0.0443298	0.33286	0.28853	1.03628	1.16029	0	0.0909091	0.0146899	0.776232	0.145336	0	0	0	0	0.0609866	0	0.0445464	0	0.121144	0.115614	1.2253	0	0.445643	0.243826	0.25937	0	0	0.422439	0.0971267	0.216047	0.751713
A_22_P13611623	37	4348286	4348345	CCTGACTTTCCTGTTTTTGATAAAGCGAATCCTTTATCTAAAGCATTTAGAAAATCATTG	NC_009488.1	gi|148283997|ref|NC_009488.1| Orientia tsutsugamushi Boryong, complete genome	Rickettsiaceae	Orientia	character(0)	Bacteria	0.578218	2.03747	1.45925	1.03628	1.16029	0.181818	0.636364	0.0146924	0.776232	0.285043	0.767699	1.02378	0.00201395	0	1.58771	1.02296	1.31507	0	0.356127	0	0	0.898018	3.05834	2.31265	0	0.0629712	3.00271	1.51557	6.15515	3.47034	1.93637
A_22_P10286475	4	3256701	3256760	AGGTCGCTTAAGTAATATTACGGTAGAAAGTAATAAGGCGACTGATACAACTCAGGGACA	NC_008152.1	gi|108861984|ref|NC_008152.1| Enterobacteria phage K1-5, complete genome	Podoviridae	Sp6likevirus	character(0)	Viruses	0.980936	2.67905	1.69811	1.03628	1.16029	0.454545	0.909091	0.0147031	0.776232	0.315726	3.27057	0.19708	0	0	0.809156	1.20258	1.1365	0	2.68609	1.17259	4.03408	0.214597	1.28341	2.43353	2.34012	1.98084	1.92952	8.20621	2.05018	1.93628	3.06078
A_22_P10912716	9	5658266	5658325	GAAACGGTCGATGAACGCATATATTACATGCAAAACGTTTTACAACGTAGAAGATTCGTG	NC_009011.2	gi|294768538|ref|NC_009011.2| Spodoptera frugiperda MNPV virus, complete genome	Baculoviridae	Alphabaculovirus	character(0)	Viruses	0.793661	2.34177	1.54811	1.03628	1.16029	0.363636	0.636364	0.0147315	0.776232	2.00092	1.47499	0	0	0	0	2.28058	2.29104	0	0.0195874	0.66315	6.08934	0.21463	2.99153	3.86158	0.77954	3.11333	1.80609	0.194616	0.404915	3.94684	2.35701
A_22_P10843200	8	9831392	9831451	GCGAAACGTCTTCTTAACTATGACCCCGAAACAGGTATATTTACACGAAAAGTAAGCATA	NC_006940.1	gi|62327307|ref|NC_006940.1| Salmonella phage SS3e, complete genome	character(0)	Salmonella	NULL	phage	0.282375	0.716847	0.434473	1.03628	1.16029	0	0.181818	0.0147617	0.776232	0	0.177724	0.186147	0.506691	0.989942	0	0.673203	0	0	0.572413	0	1.22937	0.951827	0.166879	0.0900973	1.06074	0.414321	0.640057	0.860773	1.55246	0.918791	0
A_22_P10112922	1	9191444	9191503	GCTTTCTCTTATTATTACCAGGACCTTAACTCGGTGGAAGTTAAGATAGGTTCTTATCCT	NC_003512.1	gi|19919949|ref|NC_003512.1| Beet virus Q RNA 3, complete sequence	Virgaviridae	Pomovirus	character(0)	Viruses	0	0.481766	0.481766	1.03628	1.16029	0	0.181818	0.0147783	0.776232	0	0	0	0	0	0	0	0	0	0	0	1.36919	0.600263	0	0	0.017211	0.382479	0	0.665248	0.379858	0	1.88518
A_22_P10348783	4	7875435	7875494	GGGATATCCCTGGTCAACTATACTAAGGTTGATACATCATGTCCTGAACAAATATACACA	NC_002251.1	gi|9635147|ref|NC_002251.1| Northern cereal mosaic virus, complete genome	Rhabdoviridae	Cytorhabdovirus	character(0)	Viruses	1.36631	2.83966	1.47334	1.03628	1.16029	0.545455	0.909091	0.0148148	0.776232	3.1748	2.02949	2.35362	3.44973	1.26319	0	0	2.60758	0	0	0.151036	5.28911	1.99541	1.70386	4.78972	3.23899	1.90991	0.139664	2.22235	4.59024	3.07824	2.27872
A_22_P10141706	2	2212311	2212370	ACTAAATCATACTGAATCATACTGAATTAATACTAAATCATACTAAAATGATACTTGAAT	NC_011132.1	gi|195982531|ref|NC_011132.1| Sputnik virophage, complete genome	character(0)	Sputnik	character(0)	phage	1.78019	2.80926	1.02906	1.03628	1.16029	0.636364	0.909091	0.0148186	0.776232	2.26761	2.83433	0.572902	3.72676	2.84895	0.747379	0	1.83716	1.9757	2.20549	0.565829	2.71751	2.81038	3.78854	2.08006	3.11796	2.78772	2.04685	4.06221	3.20128	3.25803	1.03128
A_22_P15560235	56	1137243	1137292	GCGACATCACTTTCAAGTGTCTGCCTTATCAACCTTCGATGGTAGCCTAT	U60231.1	gi|2177092|gb|U60231.1|TSU60231 Trichinella spiralis 18S ribosomal RNA gene, partial sequence	Trichinellidae	Trichinella	Metazoa	Eukaryota	0	0.378513	0.378513	1.03628	1.16029	0	0.0909091	0.0148415	0.776232	0	0	0	0	0	0	0	0	0	0	0	1.43297	0.0766606	0.60815	0.139935	0	0	0	0.582803	1.0901	0	0.233024
A_22_P10202176	3	50084	50143	TTAGTAAGATTCCAAAATATCGACTACGGTCGATATCCCAGGTTATTTGTTGGATGATGG	NC_002326.1	gi|9635237|ref|NC_002326.1| Rice grassy stunt virus RNA 4, complete sequence	character(0)	Rice	character(0)	Plant viruses	0.1477	1.0553	0.907595	1.03628	1.16029	0	0.363636	0.0148479	0.776232	0.285043	0.460638	0.265776	0.00201395	0	0	0.611234	0	0	0	0	3.67094	0.898018	0.697683	0.0444109	0	0.281711	0	1.51109	1.72009	2.44329	0.341016
A_22_P10116089	2	200469	200524	TTCCACTTGCTGTTACCTTTGTTGCATACGCTAGAAGCAGATACCGTATGGTTAAA	NC_003833.1	gi|20564213|ref|NC_003833.1| Tulare apple mosaic virus RNA1, complete sequence	Bromoviridae	Ilarvirus	character(0)	Viruses	0.213822	0.655708	0.441885	1.03628	1.16029	0	0.181818	0.0148782	0.776232	0	0	0	0.0552683	0.49921	0.184588	0	0.0470885	0.434261	0.565178	0.566452	1.99217	0.582094	0.547741	0.565232	0.516897	0.0324655	0.649197	0.305607	0.374363	0.28917	1.35784
A_22_P11854509	20	2809816	2809872	AAGCAATCTGTTGTGAGTTGAAAGTATGGTTGGCCTTAATTTCTTGAGAAGAACCGT	NC_005824.1	gi|45655585|ref|NC_005824.1| Leptospira interrogans serovar Copenhageni str. Fiocruz L1-130 chromosome II, complete sequence	Leptospiraceae	Leptospira	character(0)	Bacteria	0.122539	0.596894	0.474355	1.03628	1.16029	0	0.0909091	0.0149222	0.776232	0	0	0	0.0316772	0.463157	0.505347	0.347747	0	0	0	0	2.2781	0.35154	0.773584	0.396434	0	0.526863	0.489554	0.700199	0.301252	0.101061	0.647246
A_22_P10267643	4	1779889	1779944	GACCCATCAGAATGGTTTTGGCGATACTAGCCTTTTTGAGATTTACAGCAATCAAG	NC_012532.1	gi|226377833|ref|NC_012532.1| Zika virus, complete genome	Flaviviridae	Flavivirus	character(0)	Viruses	0.182401	0.680683	0.498282	1.03628	1.16029	0	0.181818	0.0149424	0.776232	0	0.362849	0	0	0.47985	0.382615	0.0920708	0	0.689026	0	0	1.95453	0.472064	1.7487	0.52631	0.393774	0	0.492649	0.383689	0.740447	0.775343	0
A_22_P10910448	9	5436824	5436883	TGCTCAAATCTGTCAAAAAACAGTATGATTTAATTGGAAAATCGTATATCGGACATATCA	NC_014649.1	gi|311977355|ref|NC_014649.1| Acanthamoeba polyphaga mimivirus, complete genome	Mimiviridae	Mimivirus	character(0)	Viruses	1.1175	2.84792	1.73042	1.03628	1.16029	0.454545	0.727273	0.0149459	0.776232	0	3.83161	1.53109	0	0	1.22204	0	3.10087	2.60688	0	0	3.64229	3.43958	3.08545	4.77394	0.642416	0	6.15784	2.36131	3.37323	3.85105	0
A_22_P10231474	3	2450281	2450339	TGTTGTCACCAGTTACACTATACTCCACCGGACCATTATCCTTTGAAATAACACCATAT	NC_007548.1	gi|78765373|ref|NC_007548.1| Adult diarrheal rotavirus strain J19, complete genome	Reoviridae	Rotavirus	character(0)	Viruses	0.0213421	0.167429	0.146087	1.03628	1.16029	0	0	0.0149502	0.776232	0	0	0	0	0.054349	0	0.00253091	0	0.177884	0	0	0.636177	0.100809	0.221688	0.151017	0.302543	0	0	0.0200445	0.192548	0.21689	0
A_22_P10856264	9	813581	813640	CTGGTTCCTGGAAGAATTTAGATCGTTAGGATTTTCACTACATGTTAATTCGTCGCCTAG	NC_015051.1	gi|322840368|ref|NC_015051.1| Spinach curly top Arizona virus, complete genome	Geminiviridae	Becurtovirus	character(0)	Viruses	0.315312	1.24442	0.929109	1.03628	1.16029	0.0909091	0.545455	0.014951	0.776232	0.285043	2.19716	0.986229	0	0	0	0	0	0	0	0	2.72864	0	0	2.61931	1.47133	2.19751	0	2.14969	1.37636	0	1.14578
A_22_P10924703	9	6572457	6572516	TATAAAAGGCAGTATGATGACTTCAACTGATTTAAGCCATGCAACAGACCTAGTCAACAA	NC_015393.1	gi|330370639|ref|NC_015393.1| Celery mosaic virus, complete genome	Potyviridae	Potyvirus	character(0)	Viruses	0.284662	0.779393	0.494731	1.03628	1.16029	0	0.181818	0.0149732	0.776232	0.180651	0.586328	0.0155977	0	0.678439	0.234916	0.779112	0	0	0	0.656242	2.2989	0.248649	0.800765	0.587158	1.3158	0.390557	0.311696	0.27514	0.810009	1.01104	0.523611
A_22_P10052998	1	4461334	4461393	TGTGCTCCCGATAGAAGTTTGACCGATTGTGTTATTAATTCGAGCATTATGTTCTAACAT	NC_003216.1	gi|16798783|ref|NC_003216.1| Listeria phage A118, complete genome	Siphoviridae	Listeria	character(0)	phage	0.365693	0.955137	0.589443	1.03628	1.16029	0	0.454545	0.0149985	0.776232	0.771983	0	0	0.634148	0.122934	0.143282	0.910548	0	0.7202	0.182531	0.536999	1.89512	0.631573	1.68886	0.21358	0.0933391	0.1985	0.301452	0.65473	1.88654	1.31505	1.62776
A_22_P10954103	9	8819158	8819211	GTATGGTTTTAAATCCGAGAGGTGAAGATCATGACCCTGATCAAAATGGACAAG	NC_005215.1	gi|38371723|ref|NC_005215.1| Sin Nombre virus chromosome M segment, complete genome	Bunyaviridae	Hantavirus	character(0)	Viruses	0.0148174	0.276923	0.262106	1.03628	1.16029	0	0	0.0150163	0.776232	0	0	0	0	0.0504395	0	0	0	0	0.112552	0	1.02832	0.184554	0.616094	0.306655	0	0	0.0630416	0.0313988	0.163704	0.652386	0
A_22_P10515714	6	2042466	2042520	CCCACCAAATATAGGCAATAAGTTGTCTACCTTCACTAAAACGTAGTCCCGGTTT	NC_008995.1	gi|124484778|ref|NC_008995.1| Hyposoter fugitivus ichnovirus segment D11, complete sequence	Polydnaviridae	Ichnovirus	character(0)	Viruses	0.477116	1.74932	1.27221	1.03628	1.16029	0.272727	0.545455	0.0150605	0.776232	2.13282	0	1.14167	0	0.809886	0	1.1639	0	0	0	0	1.18428	0	4.17602	0.552353	3.41223	2.3974	3.33765	0.975583	3.20704	0	0
A_22_P10409035	5	2744146	2744205	GAGCCAACTGCTTTTGAACTTAAATTCACCATGGAGTTTGCGAAATTGGTTATAAAGGTT	NC_012210.1	gi|224923880|ref|NC_012210.1| Red clover vein mosaic virus, complete genome	Betaflexiviridae	Carlavirus	character(0)	Viruses	0.123274	0.465135	0.341861	1.03628	1.16029	0	0.0909091	0.0150835	0.776232	0	0	0	0	0.357441	0.874483	0.124091	0	0	0	0	1.46352	0.444562	0.183426	0.157577	0.482447	0.580762	0.22757	0.775837	0.325505	0	0.475275
A_22_P10662593	7	4678925	4678984	CCCTAAAGTCTAATTTTCCTGGACTTGATATTGTCTTTAGGGATTCTTGTTATTCATCCC	NC_008708.2	gi|154800412|ref|NC_008708.2| Strawberry necrotic shock virus RNA 1, complete genome	Bromoviridae	Ilarvirus	character(0)	Viruses	0.278707	1.41985	1.14114	1.03628	1.16029	0.0909091	0.454545	0.0150949	0.776232	0.844945	0.0918471	0.0452729	0	0	0	0.0825003	2.00121	0	0	0	0	0.898018	1.2822	0.401984	3.28891	4.36929	2.36557	0	0.348777	2.03672	0.626886
A_22_P10201511	2	6726584	6726643	TCTGTCACTTTGGCTATCAGAGTTATCATACTCTATAAACTATGACGTGGTCTTCACGAT	NC_002042.1	gi|9632357|ref|NC_002042.1| Soil-borne wheat mosaic virus RNA2, complete sequence	Virgaviridae	Furovirus	character(0)	Viruses	0.291694	1.17817	0.886474	1.03628	1.16029	0	0.454545	0.015123	0.776232	0	0.801318	0	0	1.0316	0	0.203968	0.451886	0	0	0.719859	2.78888	2.77891	0.663903	0.226668	0	0	0	1.33285	1.05865	2.70043	1.40955
A_22_P10184021	2	5356402	5356451	GTCGCCTATTGTTTCGACGAGGACGACTCGAGTATATTTCTCGACAATCT	NC_011616.1	gi|215401395|ref|NC_011616.1| Spodoptera litura nucleopolyhedrovirus II, complete genome	Baculoviridae	Alphabaculovirus	character(0)	Viruses	0.436871	1.70074	1.26387	1.03628	1.16029	0.181818	0.636364	0.0151308	0.776232	0	0.287963	0	0.00201395	1.06809	0	2.3981	0.639383	0	0	0.41003	2.03236	1.79993	5.35916	2.58616	0	1.51936	0	1.03952	0	2.8829	1.48875
A_22_P10919148	9	6147583	6147642	TTAATTTGCATTGAAACGCCTAACGATGAATACACTCTTCACGGCATAGGAATGTTCAAA	NC_015456.1	gi|330858444|ref|NC_015456.1| Shigella phage Shfl1, complete genome	Siphoviridae	Tunalikevirus	character(0)	Viruses	0.119395	0.608239	0.488844	1.03628	1.16029	0.0909091	0.0909091	0.0151577	0.776232	0	0.205215	0	0	1.04753	0.00398837	0.0459517	0	0	0.0106637	0	2.23676	0.436094	0.930478	0.607173	0.803343	0	0.427915	0.356177	0.208833	0.452056	0.231807
A_22_P10229383	3	2253542	2253601	ATGAATGATTATAGCGAAGAGATTAAAGAAACTGGCATAGATCAATTGGAACGTATGAAG	NC_007062.1	gi|66396267|ref|NC_007062.1| Staphylococcus phage 52A, complete genome	Siphoviridae	Phietalikevirus	character(0)	Viruses	0.55742	1.87308	1.31566	1.03628	1.16029	0.181818	0.636364	0.0151637	0.776232	0	1.20717	0.320602	0.202644	1.55035	0	0.506036	0.859704	0.743405	0.741717	0	0.883195	3.22166	0.672121	1.40632	3.12611	5.89788	1.76959	0.138711	1.64961	1.83867	0
A_22_P10947068	9	8289778	8289834	GTTAACATCCTGTATAACTTAGGTTGGAAACATGACAACCTTAAGGGTTGGCAGAAG	NC_015719.1	gi|338826807|ref|NC_015719.1| Enterobacteria phage K30, complete genome	Podoviridae	T7likevirus	character(0)	Viruses	0.0763738	0.657391	0.581017	1.03628	1.16029	0	0.272727	0.0151639	0.776232	0.285043	0.0918471	0	0	0	0	0	0	0	0	0.463222	0.656511	1.94888	1.89813	0.0444109	0.017211	0	0	0.194616	0.466435	0.553946	1.45115
A_22_P15553905	56	45418	45477	AACTGTGTGGTTCATGTTCATAAAATACGATTTCGTCTCTTCTTATGTTTGTTTCTCGGC	NC_002546.1	gi|10445346|ref|NC_002546.1| Fasciola hepatica mitochondrion, complete genome	Fasciolidae	Fasciola	Metazoa	Eukaryota	0.095302	0.365773	0.270471	1.03628	1.16029	0	0	0.015164	0.776232	0.627395	0	0	0	0	0.391178	0	0.0297487	0	0	0	0.747317	0	0.298804	0.170854	0.822941	0.157407	0.297687	0	0.320438	0.310379	0.897673
A_22_P10525807	6	2999519	2999578	TGGTCCAGTTTCTGGATCAGAAGAAATATATTCTCAAGTTAGGAAAGAACTATCTCAGAA	NC_004002.1	gi|21426071|ref|NC_004002.1| Sheeppox virus 17077-99, complete genome	Poxviridae	Capripoxvirus	character(0)	Viruses	0.185035	1.47847	1.29343	1.03628	1.16029	0	0.363636	0.0151834	0.776232	0.285043	0	0.265776	0.36321	0	0	0	0.590094	0	0	0.531257	0.684519	0.898018	3.4772	0	0.146402	0	5.14249	1.53874	0.466435	0.780827	3.12848
A_22_P10838923	8	9340235	9340294	CGTCATTGACTACCCAATTTTTTCTGATGGGTAGAGGTAGCGTCAAATTTAGTATAGATG	NC_006634.1	gi|57753428|ref|NC_006634.1| Cotesia congregata bracovirus segment Circle2, complete genome	Polydnaviridae	Bracovirus	character(0)	Viruses	0.0930985	0.351792	0.258693	1.03628	1.16029	0	0	0.0151848	0.776232	0	0	0	0	0.444836	0.25696	0.165027	0	0	0	0.15726	0.261078	0	0.088596	0.12932	0.506113	0.897311	0.777098	0.0877504	0.475273	0.647167	0
A_22_P15563417	59	232809	232868	TTAGAGGTGGAGTATTAATAAGGGTGTTGTGATTGTTTACGTGTTTCGATTAAGTGGAGT	AY554288.1	gi|45505212|gb|AY554288.1| Fonsecaea monophora strain CBS 269.37 18S ribosomal RNA gene, partial sequence	Herpotrichiellaceae	Fonsecaea	Fungi	Eukaryota	0.0734419	1.12522	1.05178	1.03628	1.16029	0	0.363636	0.0151916	0.776232	0	0	0.0285972	0	0.0210466	0	0	0	0	0.737265	0.0209517	3.55721	0.112139	0.0400782	0	3.57822	0	0.0853397	1.12126	1.31248	2.04117	0.529585
A_22_P15563417	57	411872	411928	CATCGGTTCTATTTGGTTGGTTTCTAGGACCGCTGTAATGATTAATAGGGATAGTCG	AY554288.1	gi|45505212|gb|AY554288.1| Fonsecaea monophora strain CBS 269.37 18S ribosomal RNA gene, partial sequence	Herpotrichiellaceae	Fonsecaea	Fungi	Eukaryota	0.0734419	1.12522	1.05178	1.03628	1.16029	0	0.363636	0.0151916	0.776232	0	0	0.0285972	0	0.0210466	0	0	0	0	0.737265	0.0209517	3.55721	0.112139	0.0400782	0	3.57822	0	0.0853397	1.12126	1.31248	2.04117	0.529585
A_22_P12077141	22	7267798	7267857	TCTTTCATGTATCATATTATTGATCAGTCATGATATAGCACAGTATACTTTCATGGTTCT	NC_006142.1	gi|51473215|ref|NC_006142.1| Rickettsia typhi str. Wilmington, complete genome	Rickettsiaceae	Rickettsia	character(0)	Bacteria	0.0584242	0.546381	0.487957	1.03628	1.16029	0	0.181818	0.0152357	0.776232	0.285043	0.0918471	0.265776	0	0	0	0	0	0	0	0	1.3846	0.898018	0.576448	0	1.93613	0	0	0.194616	0.466435	0.553946	0
A_22_P10307673	4	4813224	4813268	GATGCCTATATGCAGTATGACCAGCGACAGAAGGACAAGGCAGAC	NC_008694.1	gi|119637746|ref|NC_008694.1| Yersinia phage Berlin, complete genome	Podoviridae	T7likevirus	character(0)	Viruses	0.0395136	0.293354	0.253841	1.03628	1.16029	0	0	0.0152403	0.776232	0	0.174979	0	0	0	0	0	0	0.24476	0.0149103	0	1.14984	0	0.162494	0.140381	0.295583	0.0860684	0.438278	0.431782	0.428693	0.0937746	0
A_22_P10499786	6	668367	668414	CTGAGTCATCCCTGTAAACCAAGCACACAATTATTGCAACCACATCGC	NC_001436.1	gi|9626453|ref|NC_001436.1| Human T-lymphotropic virus 1, complete genome	Retroviridae	Deltaretrovirus	character(0)	Viruses	0.114969	0.53354	0.41857	1.03628	1.16029	0.0909091	0.0909091	0.0152435	0.776232	0	0	0	0	0	0	0	0	1.05025	0	0.214412	1.73816	0.505038	0.890481	0.434127	0.235077	0.0383257	0	0.740644	0.612239	0.0900924	0.584754
A_22_P10340547	4	7169478	7169537	TGAATATCGTCAGTTAGGTGAGAAAGAGTGTAGTTTGAAGGATGTTGGTAGGTTACATTT	NC_003515.1	gi|19919909|ref|NC_003515.1| Beet necrotic yellow vein virus RNA 2, complete sequence	Benyviridae	Benyvirus	character(0)	Viruses	0	0.135833	0.135833	1.03628	1.16029	0	0	0.015267	0.776232	0	0	0	0	0	0	0	0	0	0	0	0.560978	0.106136	0.230088	0.249934	0	0	0	0.0693885	0.277637	0	0
A_22_P10202888	3	108442	108499	GTTGAAACGGAACAAATCACCACCTTTCATGATGTGGAAACTCCAAATAGGATCAATA	NC_002548.1	gi|10314009|ref|NC_002548.1| Acute bee paralysis virus, complete genome	Dicistroviridae	Aparavirus	character(0)	Viruses	0.308877	0.82023	0.511353	1.03628	1.16029	0	0.272727	0.0152938	0.776232	0.160566	0.535662	0	0.399346	0.0186439	0.288289	0.678892	0.618744	0	0.677174	0.020334	2.37934	0.368298	1.22908	0.535147	0.828553	0.00338193	0.911317	0.795172	1.20918	0.539026	0.224038
A_22_P10616310	7	1046413	1046470	TTCGTCTACCTCTGTGTCTATTTCCACAACCAATTTTACCAATCCTGCATTTTCTGAT	NC_001357.1	gi|9626069|ref|NC_001357.1| Human papillomavirus - 18, complete genome	Papillomaviridae	Alphapapillomavirus	character(0)	Viruses	0.104799	0.482264	0.377466	1.03628	1.16029	0	0.0909091	0.0152942	0.776232	0	0	0.0887391	0	0.430256	0.19381	0.0982821	0	0.014244	0.115276	0.212179	1.70747	0.233298	0.350758	0.494861	0.155825	0	0	0.649746	0.313368	0.478406	0.921175
A_22_P10191872	2	6002982	6003040	AGAAGTTCGGAGATCTGGATGTTAGTGATTTTGATGATCAAGTTCTACCACCTGATAGA	NC_001368.1	gi|9626127|ref|NC_001368.1| Pea early browning virus RNA 2, complete sequence	Virgaviridae	Tobravirus	character(0)	Viruses	0.0133224	0.19575	0.182427	1.03628	1.16029	0	0	0.0153032	0.776232	0	0.12336	0	0	0	0	0	0	0.0231869	0	0	0.509176	0.235694	0.364946	0	0	0	0.459634	0.00465664	0	0	0.579139
A_22_P10303533	4	4489162	4489221	AAAAACTTAGTTCAAGTATCTATTCGGACAAATGAACGAGAACTGGAATTTGTCTCTTTT	NC_006945.1	gi|62327519|ref|NC_006945.1| Bacillus phage GIL16c, complete genome	Tectiviridae	Tectivirus	character(0)	Viruses	0.10019	1.19332	1.09313	1.03628	1.16029	0	0.363636	0.0153118	0.776232	0	0.173114	0	0.928975	0	0	0	0	0	0	0	4.01303	0	2.31603	0	3.39345	1.27352	0.300312	0.197527	0.189837	0.320774	1.12204
A_22_P10514204	6	1912556	1912611	GCTTGAGTGTCGATGTTATCGACAACGTTGTTTTACATATCTATCTTCACGCGCAA	NC_008965.1	gi|124484668|ref|NC_008965.1| Hyposoter fugitivus ichnovirus segment B12, complete sequence	Polydnaviridae	Ichnovirus	character(0)	Viruses	0.0402541	0.683417	0.643163	1.03628	1.16029	0	0.181818	0.015322	0.776232	0.285043	0.0918471	0.0638914	0.00201395	0	0	0	0	0	0	0	1.3846	0.898018	0.576448	0.79318	0	0	0	2.84496	0.466435	0.553946	0
A_22_P10281743	4	2928589	2928648	CTTTTGACAGCGCTTAAAAATCTAAAGGGGGAATTGAATAGCGGGAATGTTGATTTTGAT	NC_002371.2	gi|51236723|ref|NC_002371.2| Enterobacteria phage P22 virus, complete genome	Podoviridae	P22likevirus	character(0)	Viruses	0.246825	0.534769	0.287944	1.03628	1.16029	0	0.0909091	0.0153881	0.776232	0	0.543686	0.588898	0.542159	0.0247618	0.137697	0.282431	0	0	0.312894	0.282544	1.23996	0.37869	0.82153	0.353046	0.310979	0.216138	0.946252	0.56434	0.439341	0.452403	0.159783
A_22_P10229162	3	2231483	2231542	AACGGACACTAAAACGTTTTACGGTGCCTTTTGTTCTGCAATTGAAGTTATTAGAAAGAA	NC_007062.1	gi|66396267|ref|NC_007062.1| Staphylococcus phage 52A, complete genome	Siphoviridae	Phietalikevirus	character(0)	Viruses	0.126671	0.435978	0.309307	1.03628	1.16029	0	0.0909091	0.0153909	0.776232	0	0	0	0	0	0.034535	0.125407	0.13032	0.701286	0.401837	0	0.675579	0	0.507302	0.380663	0	0.0181589	1.19697	0.774153	0.434319	0.229949	0.578669
A_22_P10210512	3	702174	702233	GACGTAGATTTAGATTTATTATGTTGGCAATTGCTTAGTTCAAATCAAGATTCACGAGCA	NC_003730.1	gi|20386776|ref|NC_003730.1| Rice black streaked dwarf virus segment 7, complete sequence	Reoviridae	Fijivirus	character(0)	Viruses	0.381823	1.42538	1.04356	1.03628	1.16029	0.0909091	0.545455	0.0153918	0.776232	2.76736	0.0918471	0.265776	0.0829793	0	0.579768	0	0.412328	0	0	0	2.02912	0.333071	0.576448	1.60023	2.38103	2.81285	0	0.194616	0.263375	3.61429	1.87415
A_22_P10371592	4	9618675	9618734	TGGCCTATGCTTAATAAAACAACTTAAAAGGAGTATACCATGAAAACATCTAAAATTACA	NC_004303.1	gi|23455848|ref|NC_004303.1| Streptococcus phage O1205, complete genome	Siphoviridae	Sfi1unalikevirus	character(0)	Viruses	1.3814	3.20069	1.81929	1.03628	1.16029	0.454545	0.818182	0.0153972	0.776232	0.945693	0.80016	0.566919	3.18588	0	3.14341	0	3.27726	1.60881	1.6624	0.00481195	7.26778	1.97063	3.39873	0.628426	1.0442	4.97461	2.64487	1.41122	3.13448	6.53329	2.19934
A_22_P10933245	9	7211358	7211417	TGCAAAATCCTTGTTAGCAGAAAATAAGAAGTTGAAACTGGAAAGGAAGTTATTACTGGA	NC_015503.1	gi|332308935|ref|NC_015503.1| Banana streak UI virus, complete genome	Caulimoviridae	Badnavirus	character(0)	Viruses	0.323382	1.07461	0.751233	1.03628	1.16029	0.0909091	0.454545	0.0154312	0.776232	0.395884	0.964997	0.359716	0	0.34967	0	0.153766	0	1.24938	0	0.0837863	2.32351	0.790644	0.536843	1.8332	0	0.684536	2.64542	1.56798	0	0	1.43863
A_22_P10657783	7	4287327	4287386	TTTATCGAATGGGAAAAACGAAATTATCGATATAGGTATAGAATCCGGAACATTGAACGT	NC_003310.1	gi|17974913|ref|NC_003310.1| Monkeypox virus Zaire-96-I-16, complete genome	Poxviridae	Orthopoxvirus	character(0)	Viruses	0.499328	1.90674	1.40741	1.03628	1.16029	0.181818	0.545455	0.0154687	0.776232	0	0.264701	2.31684	0	0.535893	0	2.37517	0	0	0	0	4.21753	0	0.576448	2.38938	2.72232	0.326267	3.54769	3.32842	3.86608	0	0
A_22_P10266663	4	1690612	1690671	ACTCAATGTTCATCCTCAAGACTTATTAAGTCAATTAGTTAGGACGACATTTACTGCTGA	NC_011344.1	gi|209363552|ref|NC_011344.1| Staphylococcus phage phi2958PVL, complete genome	character(0)	Staphylococcus	character(0)	phage	0.293194	1.21607	0.922877	1.03628	1.16029	0.181818	0.545455	0.015494	0.776232	0	1.55578	1.34856	0.00201395	0	0	0.318776	0	0	0	0	1.18535	0	2.12675	1.38681	0.017211	0	1.64904	0.194616	2.83208	3.17643	0.808489
A_22_P10611289	7	688368	688423	AAAATTCAGTGGGCGTTCTTCAAAATGTATCGATCGAAAGTGAAACAACTGATCGG	NC_009965.1	gi|159341058|ref|NC_009965.1| Acidianus rod-shaped virus 1, complete genome	Rudiviridae	Rudivirus	character(0)	Viruses	0.0486804	0.275353	0.226673	1.03628	1.16029	0	0	0.0155604	0.776232	0	0	0	0.104102	0	0.424624	0	0	0	0.00675842	0	0.340924	0	0.106323	0	0	0.47808	0.644682	0.492463	0.191218	0.775195	0
A_22_P10726221	7	9863745	9863804	ACTACCTTTATATTTTACGAACAGTTTCGACAGTAAGTCAATATGTCAAGTAACCTACAA	NC_013258.1	gi|258657512|ref|NC_013258.1| Tomato infectious chlorosis virus RNA 1, complete genome	Closteroviridae	Crinivirus	character(0)	Viruses	0.727585	2.27981	1.55222	1.03628	1.16029	0.272727	0.727273	0.0155722	0.776232	0	0.0918471	0.43883	0.00201395	0	0	0	2.66101	1.4452	0.621387	2.74315	2.44891	3.83509	3.2684	0.536946	1.92455	0	1.81569	1.55485	0	6.42758	3.26589
A_22_P11041640	10	5714828	5714874	CACTTTTGCCAAACTGACCCGAGAGATCGAAAAACTGAACCAACCAG	NC_015282.1	gi|326782497|ref|NC_015282.1| Synechococcus phage S-SM1, complete genome	Myoviridae	Synechococcus	character(0)	phage	0.239572	0.484635	0.245063	1.03628	1.16029	0	0	0.0155923	0.776232	0	0	0.143816	0.316143	0.24779	0.0818835	0.328379	0	0.402969	0.488394	0.625917	0.955171	0.487963	0.890013	0.299266	0.438676	0	0.381656	0.495711	0.694803	0.277016	0.410711
A_22_P15561601	57	83519	83572	AACAGTGCTCTGCTGAATTATTTTCACCCATGTCTTCTGCGCACTTTTTGTTTC	AF163063.1	gi|9501883|gb|AF163063.1|AF163063 Exserohilum fusiforme internal transcribed spacer 1, 5.8S ribosomal RNA gene, and internal transcribed spacer 2, complete sequence	Pleosporaceae	Exserohilum	Fungi	Eukaryota	0.146819	0.344702	0.197883	1.03628	1.16029	0	0	0.0156386	0.776232	0	0	0.195371	0.257472	0.163655	0	0.499295	0	0	0.287965	0.211254	0.901995	0.324201	0.417298	0.398185	0.522631	0.0244831	0.313743	0.224237	0.255938	0.249238	0.159773
A_22_P10605344	7	39495	39554	TCCTTGCATAACGCATAACTTAAAGCATAGCGCAAAATAAACAACGTAACTCGAACTTGT	NC_008946.1	gi|124484616|ref|NC_008946.1| Hyposoter fugitivus ichnovirus segment C16, complete genome	Polydnaviridae	Ichnovirus	character(0)	Viruses	0.752251	2.10939	1.35714	1.03628	1.16029	0.272727	0.727273	0.0156577	0.776232	0	0	0.201074	1.35109	0	0	3.62338	2.63299	0	0.46622	0	3.67651	1.27387	2.1616	1.72612	2.96772	0	0.762059	4.90339	0.466435	3.06281	2.20276
A_22_P15556880	56	568278	568337	TCTGAGTATATCAATATTACCTTGTTCAGAACTTAAAGAGAAATCTTGAGTTTATGGACT	AB282660.1	gi|145698416|dbj|AB282660.1| Entamoeba histolytica genes for 18S rRNA, ITS1, 5.8S rRNA, ITS2, complete sequence, strain: NOT-12	character(0)	Entamoeba	Parasite	Eukaryota	0.223743	1.15679	0.933044	1.03628	1.16029	0.0909091	0.363636	0.0156691	0.776232	0	0.0918471	0.265776	1.50061	0.354721	0	0	0.248222	0	0	0	3.48631	0.898018	0.576448	2.12341	0	0.397932	0	0.194616	2.84034	0.553946	1.65364
A_22_P11045882	10	5921710	5921769	CCTGGTAGTGCAACTACAGGAAGTATTGCATGGGATACAGATGATGAAGTAATTAAAGTT	NC_015283.1	gi|326782732|ref|NC_015283.1| Prochlorococcus phage P-RSM4, complete genome	Myoviridae	Prochlorococcus	character(0)	phage	0.29925	1.34265	1.0434	1.03628	1.16029	0.0909091	0.545455	0.0156695	0.776232	0	2.20573	0	0.319178	0	0	0	0	0.135576	0.631261	0	1.30862	0.961966	1.48057	0.348386	2.38199	0	2.45549	0	0	1.69597	4.13616
A_22_P10570023	6	6947358	6947406	ATTCCCACTCAAGGCCACCGATACCGCAACCGATTTTAGGAATATAGAA	NC_005066.1	gi|33620426|ref|NC_005066.1| Enterobacteria phage RB49, complete genome	Myoviridae	T4likevirus	character(0)	Viruses	0.0032496	0.141389	0.138139	1.03628	1.16029	0	0	0.0156809	0.776232	0	0	0	0	0.0357456	0	0	0	0	0	0	0.584867	0	0.198674	0	0.115317	0	0	0.238915	0.29772	0	0.119786
A_22_P10303061	4	4430405	4430464	TTCAAATTATGATATTAAAGGTGAAATTGTTCTAATAGATGAAGTAGATATTGACCAGTT	NC_007066.1	gi|66394949|ref|NC_007066.1| Staphylococcus phage G1, complete genome	Myoviridae	Twortlikevirus	character(0)	Viruses	0.661354	1.60366	0.942306	1.03628	1.16029	0.363636	0.636364	0.0157108	0.776232	1.72081	0.480609	0.03604	1.68982	0	1.07833	0	0	0	0	2.26929	1.94014	1.96334	3.32931	1.65033	0	1.38033	0.501762	0.589976	3.00558	2.16852	1.11097
A_22_P11061238	10	6796139	6796196	GTGAACCCGATTATCGTATTCAGAAGTTCAGTAATTACTCAGGCAGATACAAGGACAT	NC_015287.1	gi|326783659|ref|NC_015287.1| Synechococcus phage S-SSM7, complete genome	Myoviridae	Synechococcus	character(0)	phage	0.218313	1.2153	0.996985	1.03628	1.16029	0.0909091	0.454545	0.0157172	0.776232	0	0	1.14382	0	0	0.924228	0	0.333402	0	0	0	3.29204	0.359145	0.953894	0.0402984	1.28098	1.72396	3.10846	2.60951	0	0	0
A_22_P10917693	9	6062105	6062164	AAACCCAACCACTTTGTTATAAAGAGGCTCCTGAATTCTGGAATTTACCTGTTGATTAAG	NC_015412.1	gi|330444746|ref|NC_015412.1| Sandfly Sicilian Turkey virus segment L, complete genome	Bunyaviridae	Phlebovirus	character(0)	Viruses	0.0421781	0.262917	0.220739	1.03628	1.16029	0	0	0.0157282	0.776232	0	0	0	0	0	0	0.0500728	0	0	0.0794604	0.334426	0.680741	0.365539	0.692303	0.109808	0	0	0.246304	0.169493	0.627896	0	0
A_22_P10511847	6	1714452	1714506	AGGATGTCCAAGTAAAAGAATACTTCTGGAAGGAAAACCAGTCTGAAACCACAAG	NC_008249.1	gi|110645391|ref|NC_008249.1| Chickpea chlorotic stunt virus, complete genome	Luteoviridae	Polerovirus	character(0)	Viruses	0.549284	1.16446	0.615172	1.03628	1.16029	0.272727	0.545455	0.0157438	0.776232	0.264282	1.19854	1.14495	0.121128	0.614464	0	0.0434546	1.24682	0.633518	0.774968	0	1.36592	0.439636	1.49445	0.221179	1.95575	1.52276	2.00393	0	1.98012	0.987041	0.838229
A_22_P10217009	3	1219802	1219851	ATTGGACATCGCAGAATATAGCGTTTGCTGTTGCCCAATTCTTGAGTGCT	NC_004650.1	gi|29294538|ref|NC_004650.1| Sweet potato leaf curl virus, complete genome	Geminiviridae	Begomovirus	character(0)	Viruses	0.00666542	0.141943	0.135277	1.03628	1.16029	0	0	0.015805	0.776232	0	0	0	0	0	0	0	0	0	0	0.0733196	0.48814	0	0.016961	0.0746063	0.10692	0	0	0.190906	0.250209	0	0.433627
A_22_P10366278	4	9222698	9222757	TGAAGCCTTTAGAGAACGATCATTAATTATATTAACTGATAGTCAAATACCTTTTAGTGT	NC_003219.1	gi|17017954|ref|NC_003219.1| Planaria asexual strain-specific virus-like element type 1 small DNA segment, complete genome	character(0)	Planaria	character(0)	Insect virus	0.718074	1.89203	1.17396	1.03628	1.16029	0.363636	0.636364	0.0158096	0.776232	0	2.61234	0	0.111695	2.09506	0	1.04672	1.28813	0	0	0.74488	3.19703	0.898018	3.86264	2.82797	2.34062	2.18863	2.52647	0.194616	2.77634	0	0
A_22_P11026704	10	4817629	4817688	TGGAAGGTATTACAATACAATTGCAAATGGGAGGTCTTTACATGAATGTTACGATGTTTG	NC_016436.1	gi|359683123|ref|NC_016436.1| Grapevine leafroll-associated virus 7, complete genome	Closteroviridae	Velarivirus	character(0)	Viruses	0.337508	0.849907	0.512399	1.03628	1.16029	0.0909091	0.272727	0.015847	0.776232	0	0.344219	0	0.169288	0.602058	0.235371	1.35845	0	0.0437052	0	0.959497	1.8836	0.541516	1.14913	0.0663858	1.36586	0.549798	1.31886	0.846964	0	0.564698	1.06217
A_22_P10624324	7	1887454	1887513	ATCAAGTAGATGAATTAGGATTTAACCCACTATACTATTCAGTTTCTCATAATAATAGGA	NC_004003.1	gi|21426072|ref|NC_004003.1| Goatpox virus Pellor, complete genome	Poxviridae	Capripoxvirus	character(0)	Viruses	0.953611	1.9241	0.970489	1.03628	1.16029	0.363636	0.727273	0.0158547	0.776232	0.929122	0	0.560359	2.03691	0	0	2.89177	1.99355	0.677234	1.40077	0	0	2.37431	2.50875	1.37564	2.45067	2.94193	0.96142	1.99018	2.23908	3.24173	1.08139
A_22_P10903548	9	4561760	4561819	AATTGTGGTTTAAAATAGATTGGTTCTTTATACAACGCTCTAGCAGTAATTGTATCTCCA	NC_014649.1	gi|311977355|ref|NC_014649.1| Acanthamoeba polyphaga mimivirus, complete genome	Mimiviridae	Mimivirus	character(0)	Viruses	0.41795	1.6156	1.19765	1.03628	1.16029	0.0909091	0.545455	0.0158766	0.776232	0	0.431722	0	0	0.659106	0	0	0	0	0	3.50662	3.33957	3.23291	0.482342	2.47623	0	2.44467	2.58773	0.194616	2.45961	0.553946	0
A_22_P11068607	10	7171272	7171331	AGACTGACTTTTAGTAAAGCAAACTTCAATCTTAGTAAAAATTGGACGAATGAAAAAATT	NC_015289.1	gi|326784214|ref|NC_015289.1| Synechococcus phage S-SSM5, complete genome	Myoviridae	Synechococcus	character(0)	phage	0.849381	1.8738	1.02441	1.03628	1.16029	0.454545	0.727273	0.0158789	0.776232	0.285043	0	2.51984	0.17527	1.09321	2.03734	1.45146	0	1.78103	0	0	1.3846	2.84285	3.3226	2.02749	0	2.28533	0.80525	1.90087	0.453974	3.33955	2.24925
A_22_P10000771	1	131162	131221	ACAAAACATTATGAAGATACTATTCTTATTCATTATACATTAACAGGCAAAAGACCTGAT	NC_003038.1	gi|15078713|ref|NC_003038.1| Invertebrate iridescent virus 6, complete genome	Iridoviridae	Iridovirus	character(0)	Viruses	0.631834	2.09641	1.46457	1.03628	1.16029	0.272727	0.636364	0.0158832	0.776232	0.285043	0.627354	0.48098	0	0	0	0.17454	2.50048	1.19522	0	1.68656	3.5698	2.2151	2.14295	0.0444109	2.90525	0.19803	5.57683	0	0	3.69624	2.71188
A_22_P10460707	5	7034293	7034352	ACTGGTATTCCTTTTGCTTTGTAACCAAATTCTATTTTGCTCAAATCTTTACTCTGGACA	NC_006052.1	gi|50355586|ref|NC_006052.1| Lettuce ring necrosis virus RNA 2, complete genome	Ophioviridae	Ophiovirus	character(0)	Viruses	0	0.606334	0.606334	1.03628	1.16029	0	0.181818	0.0158843	0.776232	0	0	0	0	0	0	0	0	0	0	0	1.93947	0	0.516025	0.226334	0	0	2.19098	0	0.737806	0	1.05906
A_22_P10558473	6	5841675	5841734	AAACATAAGACGTATTCTCTACATCGTTCCAAGTGTATTACTATAATAGGATATGATTCT	NC_003391.1	gi|18640237|ref|NC_003391.1| Camelpox virus, complete genome	Poxviridae	Orthopoxvirus	character(0)	Viruses	0.598315	1.93598	1.33767	1.03628	1.16029	0.181818	0.636364	0.0159076	0.776232	0.285043	0	0	0.00201395	0.19794	0.00716974	3.20396	0.755685	0	0	2.12966	3.81558	0	2.60714	2.43889	2.75398	2.83188	0	0.194616	2.68597	3.96777	0
A_22_P15564743	57	628446	628505	GGGGTGAGTGTTGAGAAGTTAACTTTATTTGTATGATCATTGCTTGTTACCTCAGGTTTA	AF416998.2	gi|68138288|gb|AF416998.2| Moniliformis moniliformis cytochrome oxidase subunit I (COI) gene, partial cds; mitochondrial	Moniliformidae	Moniliformis	Metazoa	Eukaryota	0.0849409	0.40634	0.321399	1.03628	1.16029	0	0	0.0159229	0.776232	0.151452	0	0	0.0566153	0.441526	0	0.0689322	0	0	0	0.215824	1.05223	0.127868	0.122732	0	0.708761	0.181304	0	0.891681	0.947637	0.437533	0
A_22_P10844060	8	9897276	9897335	TGCATAAATAGGTATGTAACTAGCGCAGATAAAATGCGCTATGGAAATGATTTCGTGGTG	NC_008266.1	gi|110835685|ref|NC_008266.1| Narcissus common latent virus, complete genome	Betaflexiviridae	Carlavirus	character(0)	Viruses	0.173409	0.868448	0.695039	1.03628	1.16029	0.0909091	0.272727	0.0159262	0.776232	0.0898235	0.0918471	0.265776	0.00201395	1.45804	0	0	0	0	0	0	1.3846	0.898018	0.576448	0.0444109	0.700917	2.39184	0	2.4623	0.466435	0.553946	0.0740142
A_22_P10030126	1	2645911	2645967	TCTTGAACTTGAGCAGAACCCTTCCTGAAGAAGTAGCAACGAAAATTGATCAAGTAA	NC_009544.1	gi|148727234|ref|NC_009544.1| Solenopsis invicta virus 2, complete genome	Dicistroviridae	Solenopsis	character(0)	Insect virus	0.108128	0.401466	0.293338	1.03628	1.16029	0	0	0.0159276	0.776232	0	0	0	0	0	0	0	0	0	0.370327	0.819085	1.05336	0.157444	0.305768	0.477485	0.207369	0.546881	0	0.364766	0.848203	0.454847	0
A_22_P15565918	57	861983	862042	GGAAGAGTAGAGATTGAACATAAAGACCGATATATTACATGATATGCTACGAATAAAACG	NC_007935.1	gi|91176230|ref|NC_007935.1| Paracoccidioides brasiliensis mitochondrion, complete genome	Ajellomycetaceae	Paracoccidioides	Fungi	Eukaryota	0.764181	1.95064	1.18646	1.03628	1.16029	0.363636	0.636364	0.0160028	0.776232	0	0	1.35416	0.696456	1.68013	1.86128	0.191709	1.14695	0.830868	0.0260061	0.618438	3.15898	2.41441	2.38813	0.51693	0	2.80914	0	3.03925	3.25662	3.8736	0
A_22_P15565918	59	429501	429556	ATGATAGGTATAGAAGGATCAATCCTTTCTTTGTCCGCGAAGATATTCCTCCCTCT	NC_007935.1	gi|91176230|ref|NC_007935.1| Paracoccidioides brasiliensis mitochondrion, complete genome	Ajellomycetaceae	Paracoccidioides	Fungi	Eukaryota	0.764181	1.95064	1.18646	1.03628	1.16029	0.363636	0.636364	0.0160028	0.776232	0	0	1.35416	0.696456	1.68013	1.86128	0.191709	1.14695	0.830868	0.0260061	0.618438	3.15898	2.41441	2.38813	0.51693	0	2.80914	0	3.03925	3.25662	3.8736	0
A_22_P10855774	9	775177	775233	ACATCTTGAAATACAGGGGATTTGTTATCTCCCAGATATAGACGCCATTCTCTACCT	NC_014138.1	gi|296005648|ref|NC_014138.1| Abutilon Brazil virus DNA A, complete genome	Geminiviridae	Begomovirus	character(0)	Viruses	0.30006	1.02924	0.729182	1.03628	1.16029	0.0909091	0.272727	0.0160092	0.776232	0	0.881789	0	0.597653	0	0	0	0	0.302996	0.238868	1.27936	2.42294	0	1.07345	0.726194	2.36642	0.468061	0.746795	0.191684	1.11548	0	2.21064
A_22_P13299064	34	6826460	6826519	TTTTGATGACTAAACCACTTTCTGCTAATACACGGTGAAATTCTGCATAATTTGACGGAG	NC_009004.1	gi|125622882|ref|NC_009004.1| Lactococcus lactis subsp. cremoris MG1363, complete genome	Streptococcaceae	Lactococcus	character(0)	Bacteria	0.105025	0.646027	0.541003	1.03628	1.16029	0	0.181818	0.0160728	0.776232	0	0	0.403979	0	0.0172966	0.194825	0	0.512063	0	0	0.0271101	2.27419	0.70677	0.493394	0.809298	1.56704	0	0	0.380394	0	0.658736	0.21648
A_22_P10855186	9	727082	727141	CACCCACTGAATTGGAGAAGAAGTATAATACTGCAGAATTATACCAAACAAAGGGTTCAA	NC_013396.1	gi|261181253|ref|NC_013396.1| Epizootic hemorrhagic disease virus (serotype 1 / strain New Jersey) segment 1, complete genome	Reoviridae	Orbivirus	character(0)	Viruses	1.00063	2.22838	1.22776	1.03628	1.16029	0.454545	0.818182	0.0160957	0.776232	0	1.91456	2.15441	0	0	1.8421	0	2.79355	0.794819	0	1.50748	4.73823	4.34601	1.90528	2.87913	2.1668	0	1.86275	1.21063	1.70349	2.73042	0.969513
A_22_P10813219	8	7341592	7341651	TTCCTCACAGTTTCAAATTCTTCATCAGATTTCCAATACACGTTAAAATTACGACAATCA	NC_014036.1	gi|294661423|ref|NC_014036.1| Klebsiella phage KP15, complete genome	Myoviridae	T4likevirus	character(0)	Viruses	0.802421	1.8018	0.999381	1.03628	1.16029	0.454545	0.727273	0.0161078	0.776232	0	3.34406	0	1.0443	1.46554	1.71802	1.25471	0	0	0	0	2.3212	0.898018	2.33598	1.36251	1.93564	0.242144	2.58084	2.45465	0.748185	1.53543	3.40522
A_22_P10224900	3	1821266	1821325	CCTGTATGTTGCTTCTACTAATGCCACTGTTGATGCTGATTCTATATTAGCAGCCATTAG	NC_006056.1	gi|50399852|ref|NC_006056.1| Arabis mosaic virus RNA 2, complete sequence	Secoviridae	Nepovirus	character(0)	Viruses	0.14855	0.422953	0.274402	1.03628	1.16029	0	0.0909091	0.0161312	0.776232	0	0.246372	0.258872	0	0.36682	0.0125834	0.208581	0	0.540828	0	0	1.26641	0.309638	0.701938	0.265293	0.182981	0	0.233742	0.344947	0.512063	0.292531	0.542937
A_22_P10399992	5	1934194	1934238	ACCAATCAGAGGATAGTGAAACCCCAAAAACCCAAGACCCCAGAG	NC_012637.1	gi|228861209|ref|NC_012637.1| Soft-shelled turtle iridovirus, complete genome	Iridoviridae	Iridovirus	NULL	Viruses	0.298644	0.566493	0.267849	1.03628	1.16029	0	0.0909091	0.0161571	0.776232	0.290402	0.299589	0.111101	0.530389	0.270344	0.329586	0.367273	0	0.154122	0.396065	0.536213	1.35907	0.588856	0.808873	0.30341	0.431143	0.321898	0.131058	0.376987	0.839966	0.524804	0.545359
A_22_P11015732	10	3863871	3863930	CCGTTTTTATCTACTGCTCATTATTTCTCCACCTTCTTTAACGGTTATGGCACATTTGAT	NC_016403.1	gi|358025590|ref|NC_016403.1| Quail picornavirus QPV1/HUN/2010, complete genome	Picornaviridae	Picornavirus	character(0)	Viruses	0.0854302	0.303808	0.218378	1.03628	1.16029	0	0	0.0161608	0.776232	0	0	0.33186	0	0.495535	0	0	0	0.112337	0	0	0.314072	0.558649	0.701607	0.393833	0	0	0.00787534	0.0551658	0.537272	0.235597	0.537817
A_22_P11027592	10	4883218	4883277	TTTGCGTAACCATTTTGGTGATTTTAACCTCAATGGCCATAATTTACGTGACGTTATTGA	NC_014635.1	gi|310722194|ref|NC_014635.1| Aeromonas phage phiAS4, complete genome	Myoviridae	T4likevirus	character(0)	Viruses	0.123717	1.13213	1.00842	1.03628	1.16029	0	0.363636	0.0161666	0.776232	0.969068	0	0	0.0905652	0	0	0	0	0	0	0.301257	3.48525	3.23391	0.348953	0	0	0	2.31461	0	0.401795	1.52021	1.14874
A_22_P12396369	26	1749393	1749452	TGTCTTCCATCTATTAAAAGTTTAAGACTGGACAACAATAAAATAACCCACATTGATACT	NC_007384.1	gi|74310614|ref|NC_007384.1| Shigella sonnei Ss046, complete genome	Enterobacteriaceae	Shigella	character(0)	Bacteria	1.12744	2.10302	0.975574	1.03628	1.16029	0.363636	0.909091	0.0161696	0.776232	0	0.698981	0	0.980213	2.15386	1.76736	0.210558	2.28855	0.436354	3.11066	0.755342	1.7782	3.46688	2.84138	0.589788	1.29153	1.98649	1.78945	3.07799	1.39064	3.33236	1.58849
A_22_P10208459	3	530247	530306	GACTATAATCCCATTTCACAAAATGTTTGCTTGCTAACAAATGAGTCAGAAGGCCATAGA	NC_003536.1	gi|20087030|ref|NC_003536.1| Clover yellow vein virus, complete genome	Potyviridae	Potyvirus	character(0)	Viruses	0.159233	0.575984	0.416751	1.03628	1.16029	0.0909091	0.181818	0.0161878	0.776232	0	0	0	0	0	0.13003	0	0	0.308441	0	1.31309	0.9949	0.202549	0.628047	0.227306	1.24994	1.20905	0.731929	0	0.243861	0.769739	0.0784978
A_22_P10711172	7	8639063	8639114	CGACAACGACAACTCTATGATAATAGACTTGTGTTCCGACGCGCGCATAATC	NC_001962.1	gi|9630816|ref|NC_001962.1| Bombyx mori NPV, complete genome	Baculoviridae	Alphabaculovirus	character(0)	Viruses	0.0960492	0.432259	0.33621	1.03628	1.16029	0	0	0.0161985	0.776232	0	0	0	0	0.876278	0	0	0	0.180263	0	0	0.92572	0.0381885	0.860053	0.0750958	0.676497	0	0	0.68811	0.680905	0.810285	0
A_22_P10009810	1	888816	888875	AGTGCCCTCCAAAAAATAGTTAATGCTAAAATTAAGCATGTAGAAGAGATTAAGAAAGAA	NC_007661.1	gi|83721681|ref|NC_007661.1| Yunnan orbivirus segment 6, complete sequence	Reoviridae	Orbivirus	character(0)	Viruses	0.584273	1.78549	1.20122	1.03628	1.16029	0.181818	0.545455	0.0162119	0.776232	0.278971	0	0.662528	0.187202	2.4833	0.560186	0	1.43007	0	0.824746	0	2.91959	0	4.41102	0.183737	2.89733	1.89751	1.57187	0.891672	3.63473	1.04878	0.184197
A_22_P10616363	7	1050801	1050860	AATGATTTAAGTCCCAGATTAGATGCAATCTCCCTAAACAGAAAGTCAGAAAAGGCGAAG	NC_001352.1	gi|9626032|ref|NC_001352.1| Human papillomavirus - 2, complete genome	Papillomaviridae	Alphapapillomavirus	character(0)	Viruses	0.218753	1.42637	1.20762	1.03628	1.16029	0	0.363636	0.0162158	0.776232	0	0	0.660407	0.737037	0	0	0.291911	0	0	0.579916	0.137014	2.28436	4.75679	0.771625	3.17219	0	0	0.0521788	0.96489	0	2.79985	0.888168
A_22_P10884262	9	2951609	2951668	GGATCATGATACTCTGGATTTTGTAATTCAATCTACCATTAATGGATATTCTTTGTCTCA	NC_014604.1	gi|308928597|ref|NC_014604.1| Raspberry latent virus segment S7, complete genome	Reoviridae	Raspberry	character(0)	Plant viruses	0.33237	1.65119	1.31882	1.03628	1.16029	0.0909091	0.454545	0.0162486	0.776232	0.285043	0	0	0.00201395	3.36902	0	0	0	0	0	0	4.3504	0.898018	2.6571	4.04489	0.801251	0	0	0.897634	1.88567	2.62817	0
A_22_P10785041	8	4920521	4920580	TTTTTGTTTTGGGTTGCTTATAGTGTAGCATCTTCACCGAAATTTACGGTGAATGTCAAA	NC_014717.1	gi|312274939|ref|NC_014717.1| Southern rice black-streaked dwarf virus segment 4, complete genome	Reoviridae	Fijivirus	character(0)	Viruses	0.0289596	0.269117	0.240157	1.03628	1.16029	0	0	0.0162749	0.776232	0	0	0	0	0	0	0.318555	0	0	0	0	0.837079	0.293334	0.611886	0.3406	0	0	0	0	0.188157	0	0.68923
A_22_P15554094	56	75719	75778	AGTTCGTTTTCCATATGTTTACGGGATGTTTGATTATGGGTTATGTTTAATAGTGTTAAT	NC_002544.1	gi|10445372|ref|NC_002544.1| Schistosoma japonicum mitochondrion, complete genome	Schistosomatidae	Schistosoma	Metazoa	Eukaryota	0.018731	0.209574	0.190843	1.03628	1.16029	0	0	0.0162851	0.776232	0	0	0	0	0	0	0	0	0	0.20604	0	0.590186	0.521241	0.379981	0.299657	0	0.514249	0	0	0	0	0
A_22_P10669887	7	5251015	5251074	AATAATGAAGCAACAGTTCACTATCGTATTTAATTTTGTTCAGCGTTGTCAAGTTTTTGT	NC_012672.1	gi|237643549|ref|NC_012672.1| Bombyx mandarina nucleopolyhedrovirus, complete genome	Baculoviridae	Bombyx	NULL	Insect viruses	0.144193	0.637308	0.493115	1.03628	1.16029	0	0.181818	0.0163034	0.776232	0	0.456079	0.10387	0.241792	0.784387	0	0	0	0	0	0	1.97436	1.08061	0.443358	0.859567	0	0	1.31838	0	0.533074	0.122879	0.67816
A_22_P10623960	7	1811307	1811366	ACTCTTCTGAAGAAAGACATGTATTTTTAGATTACAAAAGATATACTTCATCTATAAAAC	NC_004003.1	gi|21426072|ref|NC_004003.1| Goatpox virus Pellor, complete genome	Poxviridae	Capripoxvirus	character(0)	Viruses	0.766016	1.94327	1.17725	1.03628	1.16029	0.272727	0.636364	0.0163155	0.776232	0.285043	0	0	0.00201395	0	2.68497	0.568159	2.80293	0	0.4863	1.59675	3.34563	0.898018	2.15165	1.14623	0.799167	2.34294	1.22395	4.95397	1.23545	2.5086	0.77036
A_22_P10709371	7	8481572	8481616	CTACTCTGGGGAGTGTTCGGCCGGACATCCACACGTTAAAAGGTA	NC_011644.1	gi|216905852|ref|NC_011644.1| Equid herpesvirus 9, complete genome	Herpesviridae	Varicellovirus	character(0)	Viruses	0.0131413	0.196359	0.183218	1.03628	1.16029	0	0	0.0163261	0.776232	0.0749522	0	0	0	0.0696019	0	0	0	0	0	0	0.721121	0	0.270876	0	0.220363	0	0	0.527728	0.292396	0	0.127469
A_22_P10496330	6	342996	343055	GGCCCATCTTTAAATTATAATGTGTAATTACATTAGAATAGTTAAATTGACCACCGTTCT	NC_013643.1	gi|281416490|ref|NC_013643.1| Enterococcus phage phiFL2A, complete genome	Siphoviridae	Phifllikevirus	character(0)	Viruses	0.6499	1.81657	1.16667	1.03628	1.16029	0.272727	0.636364	0.0163285	0.776232	0	1.96718	2.53217	1.77575	0	0	0.873804	0	0	0	0	1.09762	2.36234	0	0.10092	4.15252	2.6034	2.16161	1.32441	3.21504	2.65833	0.306093
A_22_P10539516	6	4209356	4209406	ATTACCTGTCAAAAGCCCACTCCTGAAAAGGAAAAGCCAGATCCCTATAAG	NC_001355.1	gi|9626053|ref|NC_001355.1| Human papillomavirus type 6b, complete genome	Papillomaviridae	Alphapapillomavirus	character(0)	Viruses	0.092793	0.313257	0.220464	1.03628	1.16029	0	0	0.0163348	0.776232	0	0	0	0	0.181033	0	0.00316262	0	0.376197	0.46033	0	1.04646	0.199623	0.336051	0.202247	0.311991	0.012073	0.257372	0.384254	0.33019	0.15436	0.211206
A_22_P10543531	6	4584446	4584505	AATCAGATTTCCAACTATATGGTCTATCTATACTAGTCCAATCAGTTTTATAATACTGCT	NC_012635.1	gi|228860932|ref|NC_012635.1| Enterobacteria phage RB51, complete genome	Myoviridae	T4likevirus	character(0)	Viruses	0.811089	1.99231	1.18122	1.03628	1.16029	0.363636	0.727273	0.0164167	0.776232	0.375476	0.0813131	1.94956	1.13363	0	3.07751	0	0	0	0	2.3045	3.71465	0.898018	0	1.90295	0	2.77767	2.4	2.4656	2.79448	3.50892	1.45306
A_22_P10380638	5	297263	297322	CCGGCGATATTGTTTATAGATACGAAAACAATGGGGCAATTTATCTAAAAGGTTACTGGA	NC_004996.1	gi|32469420|ref|NC_004996.1| Streptococcus phage SM1, complete genome	Siphoviridae	Streptococcus	character(0)	phage	0.509464	1.14109	0.631625	1.03628	1.16029	0.181818	0.363636	0.0164216	0.776232	0	1.01356	0.899706	0.631682	0.199453	0.336137	0.399928	0	1.06902	0	1.05463	2.67776	0.917459	1.83156	1.97775	0.0607041	0.373814	0.828482	0.806696	1.54899	0.955763	0.572994
A_22_P10860296	9	1118245	1118297	ACTGCCCAGTGTTATTGGATTTGTTATCAACACTAGGCTGTCTTCGTCAAACA	NC_014567.1	gi|312162798|ref|NC_014567.1| Saimiriine herpesvirus 1, complete genome	Herpesviridae	Simplexvirus	character(0)	Viruses	0.465142	0.797061	0.331919	1.03628	1.16029	0	0.0909091	0.0164363	0.776232	0.30406	0.355396	0.440393	0.0365122	0.388803	0.573653	0.472926	0.615598	0.804822	0.891325	0.233076	1.63116	0.834984	1.08037	0.421553	0.97625	0.0417942	0.98885	0.68564	0.572453	0.739518	0.7951
A_22_P10218716	3	1357992	1358051	ACAATCTGCTTTTTTATTCATCAGAAAGGGAATACATATAAGATAGTGACTGCCATCACA	NC_005237.1	gi|38505531|ref|NC_005237.1| Seoul virus segment M, complete sequence	Bunyaviridae	Hantavirus	character(0)	Viruses	0.442774	1.34731	0.904541	1.03628	1.16029	0.181818	0.545455	0.0164448	0.776232	0	0	0.131414	0	0.49468	2.58301	1.66141	0	0	0	0	1.39774	3.43243	1.81518	2.26177	0.0594408	1.35503	1.75022	0.0898706	0.933187	1.09859	0.627009
A_22_P10433307	5	4697994	4698051	TCTGTTCTGGACTGAGAAGGACTTCTCATATCTGGTCAAAGACAATTTCGAAATACAG	NC_006506.1	gi|56403984|ref|NC_006506.1| Thogoto virus, complete genome	Orthomyxoviridae	Thogotovirus	character(0)	Viruses	0.118689	1.27895	1.16026	1.03628	1.16029	0	0.363636	0.0164637	0.776232	0.914796	0.0918471	0.265776	0.00201395	0	0	0	0	0	0	0.0311485	3.62744	0.898018	2.72872	3.42346	2.92432	0	0	0	0.466435	0	0
A_22_P10372788	4	9705413	9705472	TTAAGACTTGGTCCCTAAGTTTTATGACCCCTATAAAACTAAAGCAAGCGTGAAGTCAGT	NC_004637.1	gi|29243846|ref|NC_004637.1| Sida mottle virus, complete genome	Geminiviridae	Begomovirus	character(0)	Viruses	0.315491	1.27348	0.957993	1.03628	1.16029	0.181818	0.545455	0.0165566	0.776232	0	0	0.440566	1.46247	0	0	0	0	0	0	1.56737	2.47309	1.52208	3.13526	0	2.52063	0	1.70249	0.0904236	2.1867	0.0361242	0.341529
A_22_P15560090	56	1113491	1113544	ACTTGTCTGCTTAATTGCGATAACGAGCGAGACCTTACTCTGCTAAATAGCCAG	U05196.1	gi|451832|gb|U05196.1|ABU05196 Alternaria brassicae AB11 nuclear 18S ribosomal RNA gene, partial sequence	Pleosporaceae	Alternaria	Fungi	Eukaryota	0.0884283	0.61866	0.530232	1.03628	1.16029	0	0.181818	0.0165567	0.776232	0	0	0	0.64681	0	0	0	0	0	0.325902	0	2.30942	0	0.304101	0	1.05681	0	0.356902	0.661602	0.722552	0.204705	1.18916
A_22_P10669625	7	5222315	5222363	ATGCCTTTGATACCACCGCCTTTGATATCAACAACGACGACAGCATAGT	NC_012672.1	gi|237643549|ref|NC_012672.1| Bombyx mandarina nucleopolyhedrovirus, complete genome	Baculoviridae	Bombyx	NULL	Insect viruses	0.557924	0.919534	0.36161	1.03628	1.16029	0.181818	0.272727	0.0165672	0.776232	0.640645	0	0	0.265556	1.05846	0.360622	1.04896	0.119866	0.795472	1.01869	0.828897	1.39765	0.647535	1.13192	0.774585	0.921561	0.386284	0.715757	0.974616	1.20222	1.24782	0.714926
A_22_P10944819	9	8111638	8111697	AACAGAATTAGTGTAATTATCATGTGCAGGTTTCATATCTACGAAAGCACTCCTATAAAA	NC_015298.1	gi|326910942|ref|NC_015298.1| Rose rosette virus RNA1, complete genome	character(0)	Rose	character(0)	Plant viruses	0	0.112007	0.112007	1.03628	1.16029	0	0	0.0166652	0.776232	0	0	0	0	0	0	0	0	0	0	0	0.338342	0	0.398719	0	0	0	0	0.0854784	0.217211	0.192332	0
A_22_P10783350	8	4787167	4787226	CGACTTATACCATGCATCGTTCCAATAGTAACAGCAGCAAATACAAACAATCGCTGATAA	NC_002654.2	gi|159159425|ref|NC_002654.2| Helicoverpa armigera nucleopolyhedrovirus G4, complete genome	Baculoviridae	Helicoverpa	NULL	Insect viruses	0.290158	0.6383	0.348142	1.03628	1.16029	0	0.181818	0.0166751	0.776232	0.489237	0.509293	0	0	0.367969	0.269064	0.842193	0.354443	0.0471367	0.172447	0.139954	1.50297	0.316289	1.32929	0.502644	0.46977	0.0834486	0.414766	0.746031	0.712782	0.490969	0.452346
A_22_P10788647	8	5435642	5435701	TCATGCTCAGTAATGGATATTCTGAATATAATGGTTCTCAGGGAACTAATCCACATATGA	NC_001611.1	gi|9627521|ref|NC_001611.1| Variola virus, complete genome	Poxviridae	Orthopoxvirus	character(0)	Viruses	0.873814	1.85394	0.980124	1.03628	1.16029	0.363636	0.727273	0.0166776	0.776232	1.60744	1.34478	0.965221	0	1.52047	1.71201	0	0.800152	0.686248	0.975636	0	0	4.04769	0.84824	2.44177	2.76115	2.68373	0	2.04762	1.98249	2.26952	1.31112
A_22_P10218269	3	1323106	1323160	ACTCCTATCGTTAATCCCTCCTCTTACGTGTGTAATGTCTGTAACGCTCGATTTT	NC_005168.1	gi|38147304|ref|NC_005168.1| Golden shiner reovirus segment 3, complete sequence	Reoviridae	Aquareovirus	character(0)	Viruses	0.0425647	0.353522	0.310958	1.03628	1.16029	0	0.0909091	0.016704	0.776232	0	0	0	0	0	0	0	0	0	0	0.468212	0.193391	0	0.670937	0.431501	0	0	1.26194	0.101528	0.591852	0	0.637593
A_22_P15563361	57	399696	399755	CGCTATGGTTTTTTAACCCCTTATCCTAATAGGATTGGGTAAACTTTTCAAACACCGTTA	AY376150.1	gi|40037108|gb|AY376150.1| Naegleria fowleri isolate 7852 18S ribosomal RNA gene, partial sequence; internal transcribed spacer 1, complete sequence; and 5.8S ribosomal RNA gene, partial sequence	Vahlkampfiidae	Naegleria	character(0)	Eukaryota	0.1787	0.776224	0.597525	1.03628	1.16029	0	0.363636	0.0167124	0.776232	0.285043	0	0.582155	0.00201395	0.376831	0	0	0	0.719656	0	0	0.220931	0	0.576448	0	0.424015	1.96002	1.75906	1.30157	0.466435	1.82998	0
A_22_P10724133	7	9714293	9714352	TCAATTTCCCACTATTGAATACATCGAATATTGTTAAAGTTCCAACAAATAGACCCGGCA	NC_006555.1	gi|56698739|ref|NC_006555.1| Dendrolimus punctatus densovirus, complete genome	Parvoviridae	Iteradensovirus	character(0)	Viruses	0.591923	1.83895	1.24703	1.03628	1.16029	0.272727	0.545455	0.0168058	0.776232	0.285043	0.0918471	2.44871	0.552865	0	0.453261	1.06963	1.27293	0	0	0.33687	1.3846	2.90742	5.10501	0	2.75457	0	2.75758	0.93856	0.301976	2.93502	1.1437
A_22_P10565073	6	6573053	6573112	TGCTTACGGACATATCCTAAATAGGATTTCATGTTAGTCGTATAAAAACGAGAACGGTTG	NC_008515.1	gi|116326222|ref|NC_008515.1| Enterobacteria phage RB32, complete genome	character(0)	Enterobacteria	NULL	phage	0.0342627	0.664822	0.63056	1.03628	1.16029	0	0.181818	0.016811	0.776232	0.285043	0.0918471	0	0	0	0	0	0	0	0	0	1.3846	0.898018	0.984041	0.0444109	0	2.74056	0	0	0.466435	0.794981	0
A_22_P10630961	7	2334490	2334549	ACTCAGATACCTAAATGTTGATCTCGCTGCTTTTACTTTACTTTGCGCTTTTTGTGATTC	NC_008519.1	gi|116536728|ref|NC_008519.1| Mastomys coucha papillomavirus 2, complete genome	Papillomaviridae	Pipapillomavirus	character(0)	Viruses	0.0367636	0.251613	0.214849	1.03628	1.16029	0	0	0.0168129	0.776232	0	0	0	0	0.0130917	0	0.191668	0	0	0.0703875	0.129252	0.935935	0.016918	0.167745	0.151356	0	0	0.435111	0.077575	0.326092	0.139111	0.517901
A_22_P10753781	8	2093745	2093804	TAGTGTGTAGCGATGAGCAGTCTAAGACTCCATTGGTTAATGCAACTCTATATAGGTATC	NC_014514.1	gi|307346997|ref|NC_014514.1| Rotavirus D chicken/05V0049/DEU/2005 segment 4, complete genome	Reoviridae	Rotavirus	character(0)	Viruses	0.271601	0.841395	0.569794	1.03628	1.16029	0.0909091	0.363636	0.0168184	0.776232	0	0	0.342065	0	0	0.699251	0	0	1.19136	0.754936	0	1.77164	0	1.46217	0.346485	0.517109	0.425109	1.51718	0.293282	0.32469	0.613163	1.98452
A_22_P10555819	6	5601340	5601399	TACCGTTGTGTCTACAACCGCTACATAATCGTAGATTCATGTTAACACTCTACGTATCTC	NC_008291.1	gi|113195177|ref|NC_008291.1| Taterapox virus, complete genome	Poxviridae	Orthopoxvirus	character(0)	Viruses	0.0300931	0.297578	0.267485	1.03628	1.16029	0	0.0909091	0.0168715	0.776232	0.331024	0	0	0	0	0	0	0	0	0	0	0.463382	0	0.350706	1.16937	0	0.476962	0	0.275054	0.467972	0	0.0699112
A_22_P10126561	2	1044068	1044127	TGGAACTTTTAACCCAGTGAAAACTTCACTGGAGTTGATAAATATAAATTCTGGTGTGGA	NC_003569.1	gi|20143444|ref|NC_003569.1| Elm mottle virus RNA 1, complete sequence	Bromoviridae	Ilarvirus	character(0)	Viruses	0.253779	1.6538	1.40002	1.03628	1.16029	0.181818	0.454545	0.0168929	0.776232	0	0	0	1.42093	0	0	0	0	1.37064	0	0	1.53871	2.28877	0	0.965181	2.68243	0	6.11118	0.194616	0.9169	3.20949	0.28452
A_22_P10755178	8	2224126	2224185	GGAAATATCCGCATGTATTTTAAATCCGTCGGTAATCAGTGATTACCGTTCATGGTTTAT	NC_014547.1	gi|308125297|ref|NC_014547.1| Digitaria didactyla striate mosaic virus, complete genome	Geminiviridae	Mastrevirus	character(0)	Viruses	0.00853282	0.256335	0.247803	1.03628	1.16029	0	0	0.0169417	0.776232	0	0.0918471	0	0.00201395	0	0	0	0	0	0	0	0	0.898018	0.576448	0.666961	0.017211	0	0	0.194616	0.466435	0	0
A_22_P10468622	5	7679000	7679059	AATTTGAGAAAGGACAGCATCAAACATTATAATATTCCTAATGATAATCCAAAGATGTGT	NC_007163.1	gi|68532392|ref|NC_007163.1| Fiji disease virus segment 7, complete sequence	Reoviridae	Fijivirus	character(0)	Viruses	0.187261	0.490922	0.303662	1.03628	1.16029	0	0.0909091	0.0169422	0.776232	0	0.442254	0	0.200425	0.206898	0	0.378617	0.218219	0.21551	0.168503	0.229441	1.49111	0.188449	0.286255	0.499503	0.10215	0.119653	0.472055	0.614554	0.750149	0.624729	0.251534
A_22_P10382732	5	445190	445249	TCCGATGAAAATGATGATTGCTATTTATCAAAATCAGAACGTCAAGAATTAAAGAACTCT	NC_005354.1	gi|41179287|ref|NC_005354.1| Lactobacillus prophage Lj928, complete genome	Siphoviridae	Lactobacillus	character(0)	phage	0.541464	1.59744	1.05597	1.03628	1.16029	0.363636	0.636364	0.0169598	0.776232	1.25352	1.52135	0.166293	1.4808	0	0	1.53414	0	0	0	0	1.40409	0.898018	3.5548	0.0444109	0	2.52821	0.372164	1.89328	1.42907	3.96639	1.4814
A_22_P10069932	1	5775587	5775644	GCCCGTATTTGATGGTAAATGTGACTGGAGTTGATGGTAAAGGAAATGAATTGCTATC	NC_004617.1	gi|29028667|ref|NC_004617.1| Staphylococcus prophage phi 13, complete genome	Siphoviridae	77likevirus	character(0)	Viruses	0.0351293	0.212854	0.177725	1.03628	1.16029	0	0	0.0169622	0.776232	0	0	0	0	0	0	0.183455	0	0.202968	0	0	0.694754	0.0648753	0.536449	0	0.253206	0	0.070744	0.237472	0.00467486	0.114598	0.364626
A_22_P10558468	6	5840536	5840595	GCGTTGCTTCTACATAAACTTCTATTCCCATATATTCTTTATTGTCAGAATCGCATACCG	NC_003391.1	gi|18640237|ref|NC_003391.1| Camelpox virus, complete genome	Poxviridae	Orthopoxvirus	character(0)	Viruses	0.20027	1.25581	1.05554	1.03628	1.16029	0	0.545455	0.0170036	0.776232	0	0.0971321	0.265776	0	0	0	0	0.271919	0.171221	0.415039	0.981884	3.199	2.21055	1.19905	0.0444109	0.017211	4.19426	1.16278	0	1.23266	0.553946	0
A_22_P11041653	10	5715446	5715500	GAAGCAAGGTTATTCCCTTGCAGAGTTTGAAGATCCTAAGAACTTCAAGACCTAT	NC_015282.1	gi|326782497|ref|NC_015282.1| Synechococcus phage S-SM1, complete genome	Myoviridae	Synechococcus	character(0)	phage	0.526497	1.65795	1.13145	1.03628	1.16029	0.272727	0.636364	0.0170347	0.776232	0	0.54746	1.4213	2.17494	0.0800933	0	0	0	1.56767	0	0	3.42243	0.898018	1.52963	2.36578	1.27041	0	4.01812	1.72047	2.96551	0.047093	0
A_22_P10068489	1	5616292	5616350	AAGAGCAACAACAGATTTACTAAGTGGAGCAACCACTTATGAAAAACCGATTAGATGGC	NC_002666.1	gi|13095680|ref|NC_002666.1| Lactococcus prophage bIL285, complete genome	Siphoviridae	Lactococcus	character(0)	phage	0.533315	1.28355	0.750233	1.03628	1.16029	0.181818	0.636364	0.0170559	0.776232	0	0	0	0.338149	0.29937	2.01333	0.432825	0	0	0	2.78279	2.01579	1.19115	1.73909	1.11113	1.43704	1.45085	0.489657	0.731383	1.54472	1.67795	0.730267
A_22_P10501224	6	806082	806133	GTGTTATCGACCTCAGATTAATGTTTATCGGCCGACTGTTTTCGTATCCGCT	NC_001623.1	gi|9627742|ref|NC_001623.1| Autographa californica nucleopolyhedrovirus, complete genome	Baculoviridae	Alphabaculovirus	character(0)	Viruses	0.0187798	0.736941	0.718161	1.03628	1.16029	0	0.181818	0.0170966	0.776232	0.00789703	0	0	0	0	0	0	0	0	0.198681	0	0	0.898018	0.576448	1.09839	0.017211	0	0	0	0.852551	1.47868	3.18505
A_22_P10721605	7	9523272	9523331	CAATTGAGGAAGAAGACTACCTTCAAGATGATGATTTTGAACAATCTATTGAAGACAGGG	NC_002199.1	gi|9634968|ref|NC_002199.1| Tupaia paramyxovirus, complete genome	Paramyxoviridae	character(0)	character(0)	Viruses	0.866835	2.0901	1.22326	1.03628	1.16029	0.454545	0.727273	0.017107	0.776232	1.87059	2.5674	0	1.59139	0	2.33103	0	0	0	0.0265745	1.1482	2.70466	2.38097	1.88226	3.87978	0.017211	0.276623	0	2.99239	3.29762	3.63589	1.92367
A_22_P10265083	4	1567762	1567821	AACTCAGCGACTTCATAGTATTCTGTAAATCCTTCATAATAAGCATCGATAATTTTTCGT	NC_003291.2	gi|29789895|ref|NC_003291.2| Bacteriophage PSA, complete genome	Siphoviridae	Bacteriophage	character(0)	phage	0.425095	1.1601	0.735003	1.03628	1.16029	0.0909091	0.545455	0.0171129	0.776232	0	0.863894	0	1.01347	0.40814	1.08249	0.602422	0	0	0.444558	0.261071	1.91322	0	0.416357	2.4338	2.32476	1.79424	0	1.73272	0.826665	0	1.31931
A_22_P10227286	3	2046551	2046610	ACCAAAAACACTTTCTAAAGAAATTGTTTCAGAACCATTTGCTAAAAACCAATTACGTGA	NC_007054.1	gi|66395656|ref|NC_007054.1| Staphylococcus phage 47, complete genome	Siphoviridae	3alikevirus	character(0)	Viruses	1.10776	2.17248	1.06472	1.03628	1.16029	0.545455	0.727273	0.0171293	0.776232	3.05741	0	1.14309	1.86379	1.42195	1.56069	1.31514	0	0.90744	0.915861	0	2.8483	1.59884	3.7179	1.45284	1.06343	1.13967	0.148855	3.86301	2.27099	2.0665	3.72694
A_22_P10094469	1	7724045	7724104	CTGTAACGAAGAAGGTAAACAGAGATGTGAGGACTTTATGGTTGTGAAAAATCAGATCTT	NC_010953.1	gi|190336479|ref|NC_010953.1| Macroptilium golden mosaic virus-[Jamaica:Wissadula:August Town] DNA B, complete sequence	Geminiviridae	Begomovirus	character(0)	Viruses	0.236236	0.550964	0.314728	1.03628	1.16029	0	0.0909091	0.0171847	0.776232	0	0.980503	0	0.280574	0.456654	0.42719	0	0	0.336749	0	0.116931	1.22612	0.628592	0.977544	0.672011	0.561574	0	0.453282	0.187241	0.578747	0.449032	0.326468
A_22_P10514883	6	1972512	1972571	GTATAGCAATCAAGAATGTGGAAGTGTCTATCACGTCTTCAATTCCAAATTTGACCGGTT	NC_008982.1	gi|124484717|ref|NC_008982.1| Hyposoter fugitivus ichnovirus segment C15, complete sequence	Polydnaviridae	Ichnovirus	character(0)	Viruses	0.604842	1.45865	0.853808	1.03628	1.16029	0.272727	0.545455	0.0171976	0.776232	2.73236	0	0	0	1.19826	0	0.495255	0.615623	0	1.49143	0.120336	1.41796	0.780504	1.4315	0.980497	2.44257	3.06163	1.96044	0.716533	2.17527	1.07825	0
A_22_P10106852	1	8682317	8682373	TCTCTAGGAGATCTAGAGAAGGATCTTTCGATCTATCTGTATAGTGAAGCGGCTTTG	NC_004006.1	gi|21426909|ref|NC_004006.1| Broad bean mottle virus RNA 3, complete sequence	Bromoviridae	Bromovirus	character(0)	Viruses	0.0478198	0.241413	0.193593	1.03628	1.16029	0	0	0.0172097	0.776232	0.285043	0.0918471	0	0.00201395	0	0	0	0.147113	0	0	0	0.587721	0.214757	0.576448	0.0444109	0.017211	0	0	0.194616	0.466435	0.553946	0
A_22_P10732153	8	322007	322066	CTTTAATGGCCTTAAGGATATGTCTCCAAGAATTTAGAGCGACTTATAGAGTCCATCCTT	NC_006308.1	gi|52630351|ref|NC_006308.1| Influenza C virus (C/Ann Arbor/1/50) segment 2, complete sequence	Orthomyxoviridae	Influenzavirus C	character(0)	Viruses	0.581672	1.66238	1.0807	1.03628	1.16029	0.272727	0.636364	0.0172237	0.776232	1.08101	0	0.694093	0	2.34017	0	2.28311	0	0	0	0	0	2.7027	3.12056	0	2.7591	3.1822	0	2.05904	1.3406	2.1546	0.967345
A_22_P10170242	2	4239668	4239723	CTTGAGGCAATCAGGAAGGAGTTACCGAAGATAAATTACAACGATGACTTCATCAC	NC_010495.1	gi|170676276|ref|NC_010495.1| Salmonella phage E1, complete genome	Siphoviridae	Salmonella	character(0)	phage	0.369791	0.634429	0.264638	1.03628	1.16029	0	0	0.0172398	0.776232	0	0.353458	0.222003	0	0.519057	0.497815	0.84534	0.363192	0.327689	0.446804	0.492347	0.693975	0.483808	1.13589	0.451996	0.427972	0.974818	0.677848	0.325843	0.776913	0.135736	0.893924
A_22_P10512380	6	1774392	1774451	GATCCATTACACAGATAACTCCAAACTTCAACACATAAAAATTGACACTAAAGAATGACA	NC_009017.1	gi|126010918|ref|NC_009017.1| Nootka lupine vein-clearing virus, complete genome	Tombusviridae	Carmovirus	character(0)	Viruses	0.600044	1.13291	0.532867	1.03628	1.16029	0.181818	0.545455	0.0172702	0.776232	1.15588	0.856943	0	0.00844155	0.86885	0.140508	0.398838	0	1.55646	0.847779	0.76679	2.21425	1.6849	1.3983	0.397196	0.409058	0.789576	0.502825	1.19915	1.17985	1.5327	1.15422
A_22_P10520831	6	2423780	2423839	CGATATTATTACACATAAACATCGACAACATACTATTGTTTATTATCTAAGTCCTGTTGA	NC_006998.1	gi|66275797|ref|NC_006998.1| Vaccinia virus, complete genome	Poxviridae	Orthopoxvirus	character(0)	Viruses	0.367899	1.24001	0.872111	1.03628	1.16029	0.0909091	0.545455	0.0173018	0.776232	0	0	0.265776	0	0	2.29228	0.962026	0	0	0	0.52681	1.68904	0.898018	1.73888	0.0444109	2.99966	1.73701	0	0.291283	0	2.27475	1.96707
A_22_P10078557	1	6375828	6375887	AGATTGTTTTAGGATGCTGGTTGCATCTAAGACAAATAAAAGTCCTATTCACAGGTTTCG	NC_009992.1	gi|160707859|ref|NC_009992.1| Plum bark necrosis and stem pitting-associated virus, complete genome	Closteroviridae	Ampelovirus	character(0)	Viruses	0.113551	0.449481	0.33593	1.03628	1.16029	0.0909091	0	0.0173026	0.776232	0	0	0	0.0662704	0	0	0	0	0	1.18279	0	1.01194	0.38371	0.651455	0.582854	0.900205	0.0131333	0.533615	0.505382	0.0734401	0	0.288556
A_22_P10584270	6	8355735	8355794	ATCAACACACCAATAAATGTCACCTTTCTCAACCATAACTTCGCGAGATTGCAATTTATC	NC_005135.1	gi|37651481|ref|NC_005135.1| Aeromonas phage 44RR2.8t, complete genome	Myoviridae	T4likevirus	character(0)	Viruses	0.376515	0.786336	0.409821	1.03628	1.16029	0	0.0909091	0.0173356	0.776232	0.588365	0.749566	0	0	0	0.189237	0.397027	0	0.608259	0.922634	0.686574	2.0053	0.36545	1.14121	0.868537	0.337924	0.664867	1.05927	0.624172	0.546234	0.526901	0.509827
A_22_P13086956	32	7544846	7544905	AGCACAAGATATAATAGCAAAAGTCATTTGAAATACGATAAAAACAGACTCTGGAATGCT	NC_008599.1	gi|118474057|ref|NC_008599.1| Campylobacter fetus subsp. fetus 82-40, complete genome	Campylobacteraceae	Campylobacter	character(0)	Bacteria	0.98466	2.27203	1.28737	1.03628	1.16029	0.363636	0.727273	0.017339	0.776232	2.98194	3.78465	0	0.718836	0.108198	1.51547	0	1.52403	0	0.198142	0	1.08404	1.15277	2.54811	0.34135	2.42015	3.10793	3.28761	2.08326	5.17996	2.5093	1.27788
A_22_P10414689	5	3192334	3192393	TCGAGTCTACCCTCCTATTTGCAATTCTAAGTGTGATAATAAAACTTGTGTGCCTAGAAT	NC_008292.1	gi|113195533|ref|NC_008292.1| Passiflora latent carlavirus, complete genome	Betaflexiviridae	Carlavirus	character(0)	Viruses	0.330548	1.23277	0.902221	1.03628	1.16029	0.0909091	0.363636	0.0173756	0.776232	0.344077	0	0.0561839	0.0499589	0.439524	0	0.870338	0	0.451693	0	1.42425	2.6946	0.979019	0.710983	2.76158	3.42664	0	0.495029	0.221063	0.739472	0.217639	1.31444
A_22_P10124040	2	859375	859428	TATTCCCAGGATATCCCAGAGAATCCCTATTGCAATTCTGCATGGGTAAAAGTT	NC_004439.1	gi|26986741|ref|NC_004439.1| Tomato black ring virus RNA 1, complete sequence	Secoviridae	Nepovirus	character(0)	Viruses	0.108834	0.591181	0.482347	1.03628	1.16029	0	0.0909091	0.0173987	0.776232	0	0	0	0	0	0	0.174981	0	0	0.423755	0.59844	2.21852	0	0.202637	0.514546	0.0751112	1.04908	0.365168	0.325416	0.284845	1.05499	0.412675
A_22_P10507906	6	1387721	1387769	GAAGTCGGAGACATTAAGAAGGGTGCCCTCTATATTGTAATTGCCCCAG	NC_004755.1	gi|30146791|ref|NC_004755.1| Sugarcane streak Reunion virus, complete genome	Geminiviridae	Mastrevirus	character(0)	Viruses	0.0961948	0.383169	0.286974	1.03628	1.16029	0	0	0.017403	0.776232	0	0	0	0	0.216749	0	0.236301	0	0	0.31396	0.291134	1.12896	0.160657	0.493377	0	0.311212	0.153298	0	0.729236	0.888807	0.151279	0.19803
A_22_P10565310	6	6596552	6596611	CGACCTTATACGTATAATGGAGAAATCTTATGGAAATGATAAGTAATAACCTTAATTGGT	NC_008515.1	gi|116326222|ref|NC_008515.1| Enterobacteria phage RB32, complete genome	character(0)	Enterobacteria	NULL	phage	0.981388	2.59479	1.6134	1.03628	1.16029	0.272727	0.818182	0.0174245	0.776232	0.924594	3.99123	0	0.00201395	2.98871	0	2.88873	0	0	0	0	2.33378	0.898018	0.576448	2.33319	2.95505	3.89365	1.26541	2.57707	2.55942	1.96013	7.19053
A_22_P14115661	42	1018325	1018378	AGTCCGGTGATTTTGAAGATATCCGACTTGATGAAACCTTTGATTTACGTGGAC	NC_010102.1	gi|161612313|ref|NC_010102.1| Salmonella enterica subsp. enterica serovar Paratyphi B str. SPB7, complete genome	Enterobacteriaceae	Salmonella	character(0)	Bacteria	0.265718	1.45538	1.18966	1.03628	1.16029	0.0909091	0.545455	0.0174286	0.776232	0	0	0	0	0.840308	0	0	0	0	0	2.08259	4.2496	0.137805	0	2.1598	2.81907	1.20979	0	0	0	3.15864	2.27448
A_22_P10610968	7	656675	656734	GACACATTGTTGTATTAATCCACTGATATATACATTAATAGGTGAAAATTTTAGGATGCA	NC_006967.1	gi|62443971|ref|NC_006967.1| Deerpox virus W-1170-84, complete genome	Poxviridae	Cervidpoxvirus	character(0)	Viruses	0.542681	1.83638	1.2937	1.03628	1.16029	0.272727	0.636364	0.0174308	0.776232	0	2.83789	0	0.00201395	0	1.21114	1.91845	0	0	0	0	3.9387	1.25217	3.97848	3.01492	0.017211	2.22748	0.228718	1.54157	0.466435	3.53446	0
A_22_P10435847	5	4932469	4932524	ATAATGCGACACGAATTGTGATGATTTCACACATCATACGTGATGTCTACGCCATC	NC_001831.1	gi|9629644|ref|NC_001831.1| Bovine foamy virus, complete genome	Retroviridae	Spumavirus	character(0)	Viruses	0.466986	1.72782	1.26083	1.03628	1.16029	0.0909091	0.636364	0.0174419	0.776232	0	0	0	0.551178	2.91082	0	0	0	0.871347	0	0.803503	0.470307	1.41866	3.52012	0	0	1.20771	1.57314	4.23788	2.55277	0.182357	3.84303
A_22_P10185408	2	5482966	5483025	TCTCCAGAATCGAGATAAGGTTTCAACTTTTCTATCATTTCTGAAGTTGATAAAGAAGAA	NC_008798.1	gi|122891714|ref|NC_008798.1| Staphylococcus phage phiETA2, complete genome	Siphoviridae	Phietalikevirus	character(0)	Viruses	0.112345	0.70518	0.592835	1.03628	1.16029	0	0.272727	0.017445	0.776232	0.285043	0.0918471	0.265776	0.00201395	0	0	0	0	0.591115	0	0	1.3846	0.898018	2.63635	0.427368	0.017211	0	0	0.194616	0.466435	0.553946	1.17844
A_22_P15553970	56	52811	52870	TTGCTTGTTTGGCATTGTTAGGGTTTGTAAATAGGTTAGATGTTGTCTACTATACTTGCT	NC_002546.1	gi|10445346|ref|NC_002546.1| Fasciola hepatica mitochondrion, complete genome	Fasciolidae	Fasciola	Metazoa	Eukaryota	0.0406952	0.299534	0.258839	1.03628	1.16029	0	0	0.0174474	0.776232	0	0	0	0	0	0	0.233861	0.0268871	0.186898	0	0	1.0824	0.260229	0.756572	0.336755	0	0	0.43472	0.208612	0.190393	0	0.0251928
A_22_P10855531	9	757466	757525	TTGATAGGGTGATGACACATTTCGAGGCAAGTTCACTATTGAATCTTAATGTGAAGGATT	NC_014064.1	gi|298388366|ref|NC_014064.1| Freesia mosaic virus, complete genome	Potyviridae	Potyvirus	character(0)	Viruses	0.17573	0.586059	0.410329	1.03628	1.16029	0.0909091	0.0909091	0.0174542	0.776232	0	0	0.0384432	0	0	0	0.362675	0	0	1.19449	0.337426	1.6602	0.205782	1.07761	0.4972	0.686441	0.0664827	0.816271	0.426292	0.656184	0.209934	0.144264
A_22_P10818896	8	7885995	7886049	GACACCGATACACTGGTTCCCCTATTAGGTCCTCAATATCCAATTTCCAAAAATA	NC_010619.1	gi|185357924|ref|NC_010619.1| Pepper leaf curl Yunnan virus satellite DNA beta, complete genome	character(0)	Pepper	character(0)	Plant viruses	0.248873	0.494683	0.245811	1.03628	1.16029	0	0.0909091	0.0174879	0.776232	0.255002	0.33559	0.3467	0.360148	0.541315	0.00751537	0	0	0.166272	0.447923	0.277133	1.17176	0.322424	0.582242	0.424111	0.558102	0.325711	0.0121276	0.531874	0.722332	0.59145	0.199379
A_22_P10794317	8	5908973	5909032	CCTTAATATAATAGACGGGGTTATACCCTGGAATTATTACTTAAGTTGTAAATTAGGAGA	NC_003663.2	gi|30844336|ref|NC_003663.2| Cowpox virus, complete genome	Poxviridae	Orthopoxvirus	character(0)	Viruses	0.360931	1.41163	1.0507	1.03628	1.16029	0.0909091	0.545455	0.0174959	0.776232	0	0	0.265776	0.00201395	0	3.70245	0	0	0	0	0	0.31625	2.22335	0.576448	2.5453	2.03137	0	2.14868	2.69326	2.19355	0	0.799691
A_22_P10090089	1	7380939	7380998	GCACAACAACGGCACCTATTGCAAAAATCACGTGTTAATTGACGCGCTTTTAATGTATAA	NC_010276.1	gi|165969010|ref|NC_010276.1| Orgyia leucostigma NPV, complete genome	Baculoviridae	Alphabaculovirus	character(0)	Viruses	0.147396	0.418416	0.27102	1.03628	1.16029	0	0.0909091	0.0175188	0.776232	0.511469	0.0881888	0	0	0.347661	0.0582956	0.173149	0	0.0552225	0.321374	0.0659965	1.19276	0.240446	0.811612	0.442643	0.321585	0	0.140185	0.44786	0.60005	0.318366	0.0870639
A_22_P10463369	5	7262714	7262773	TCGTTCTTCTCGTGGTGTGTATAAAATACGGAATTCTGTTGACGTTAAACTACATCCAAT	NC_007147.1	gi|68299603|ref|NC_007147.1| Pennisetum mosaic virus, complete genome	Potyviridae	Potyvirus	character(0)	Viruses	0.253729	0.522029	0.2683	1.03628	1.16029	0	0.0909091	0.0175676	0.776232	0.3293	0.28194	0	0.352922	0.191939	0.119165	0.301587	0.0520342	0.21769	0.186992	0.757449	1.17808	0.311434	0.854529	0.5013	0.412903	0.0677859	0.151734	0.617186	0.852492	0.336096	0.458782
A_22_P10210529	3	703437	703496	TCCTAATGTCTTATGGACATCTACTTGTCTATTAGCGAAGTTGTCTTTAATACAACATGT	NC_003730.1	gi|20386776|ref|NC_003730.1| Rice black streaked dwarf virus segment 7, complete sequence	Reoviridae	Fijivirus	character(0)	Viruses	0.3164	1.24088	0.924478	1.03628	1.16029	0.181818	0.454545	0.0175903	0.776232	0.285043	0	1.0744	0.00201395	0	0	0	0	0	0	2.11894	1.59834	0.898018	0.576448	3.47381	1.49802	1.48739	3.05439	0	0.466435	0.596817	0
A_22_P10200893	2	6679899	6679958	AACAGATGCTCAGAGCACATTTCGTTTCCTTCTGTGATCGAATGAAGTTTATTAATCAAC	NC_002027.1	gi|9626933|ref|NC_002027.1| Brome mosaic virus RNA 2, complete sequence	Bromoviridae	Bromovirus	character(0)	Viruses	0.304387	0.713344	0.408956	1.03628	1.16029	0	0.0909091	0.0176121	0.776232	0.397519	0.541085	0.418486	0.165814	0.637428	0	0	0	0.045222	0.501102	0.641605	2.04733	0.470798	0.884084	0.728869	0.29969	0	0.841505	0.506365	0.540436	0.563321	0.964381
A_22_P15557642	56	674114	674165	ACTTGTTTAACAGGTGCATTCCAAATTCTCAACAAACTTCCCTCTCTCCGTC	EU009465.1	gi|157652690|gb|EU009465.1| Chilomastix mesnili clone 1_2 small subunit ribosomal RNA gene, complete sequence	Retortamonadidae	Chilomastix	character(0)	Eukaryota	0.154998	0.500909	0.345912	1.03628	1.16029	0	0.0909091	0.0176135	0.776232	0.00270223	0.0204936	0.194891	0	0	0.114895	0	0	0.376902	0.873069	0.122023	1.43294	0.164733	0.589468	0.57455	0	0.908593	0.476764	0.0628467	0.560648	0.0867814	0.652681
A_22_P14240192	43	3574602	3574661	GAAAAATATATGTCATCTCCTTTTTGAACTTGTTCAACAGGAGTATGCCTGATAACCGGT	NC_006270.3	gi|163119169|ref|NC_006270.3| Bacillus licheniformis ATCC 14580, complete genome	Bacillaceae	Bacillus	character(0)	Bacteria	0.670052	2.17258	1.50253	1.03628	1.16029	0.272727	0.545455	0.0176496	0.776232	0	1.40812	2.23097	0.00201395	0	0	0	0.532066	2.39535	0	0.802049	2.97335	0.898018	4.40865	0.0430904	0.017211	1.05802	4.04138	0	2.02098	5.45339	2.98433
A_22_P10726013	7	9847966	9848024	TAGATGAGCAAAGGTGTGTTAAGTCTACAACCGATTTTGAAATCCGTCCTTACAGATTC	NC_008956.1	gi|124484641|ref|NC_008956.1| Hyposoter fugitivus ichnovirus segment B1, complete sequence	Polydnaviridae	Ichnovirus	character(0)	Viruses	0.385694	0.799678	0.413985	1.03628	1.16029	0	0.181818	0.0176767	0.776232	0.494783	0.329	0.122652	0.1672	0.451564	0.370038	0.991371	0	0.437852	0.37017	0.508004	1.95481	0.672815	1.64465	0.796733	0.475314	0.395916	0.417562	0.630052	0.972756	0.44449	0.391365
A_22_P10920698	9	6270022	6270081	CGGATTTTCATATGCAGATACATTAACAAATATAACTGTCATCAACATTAATGAAAATCC	NC_015457.1	gi|330858525|ref|NC_015457.1| Shigella phage Shfl2, complete genome	Myoviridae	T4likevirus	character(0)	Viruses	1.05159	2.29532	1.24373	1.03628	1.16029	0.363636	0.818182	0.0176975	0.776232	2.39282	0.00594905	0.652471	3.19087	0	0	0	0.63548	2.83233	1.48824	0.369371	4.56316	0	2.08705	3.23487	2.90752	2.07867	1.30458	0.664951	2.6317	3.93855	1.83749
A_22_P10652377	7	3871943	3872002	GAAATATAGAGAGGATATCGTAAAAGTTAATTCTGGAAATGCTGATCCATCAATGATGGG	NC_012740.1	gi|238694878|ref|NC_012740.1| Enterobacteria phage JSE, complete genome	Myoviridae	T4likevirus	character(0)	Viruses	0.314887	0.759157	0.44427	1.03628	1.16029	0	0.181818	0.0177007	0.776232	0.344066	0.983776	0.595991	0.140166	0.785072	0.105889	0.508798	0	0	0	0	0.703875	0	1.84144	0.311644	1.4292	0.339631	0.775972	1.05812	0.554275	0.362224	0.974341
A_22_P10659050	7	4402685	4402744	TGTAAGAAGCCGTCGACATTACTTACTTTTTTAACCGTGCGTAAAATGACTCGAGTATTT	NC_003310.1	gi|17974913|ref|NC_003310.1| Monkeypox virus Zaire-96-I-16, complete genome	Poxviridae	Orthopoxvirus	character(0)	Viruses	0.229263	0.66698	0.437717	1.03628	1.16029	0	0.181818	0.0177063	0.776232	0.602104	0	0	0	0	0.575562	0.701581	0	0	0.642644	0	1.47307	0.479982	0.642831	0.402484	1.14047	0	0	1.4444	0.869331	0.867571	0.0166423
A_22_P10887191	9	3203184	3203243	ACTGAGCCCATTATACGACTTACACTTGTCGATAGTAACGATCCCAGTTGAATTAATAGA	NC_014927.1	gi|318069473|ref|NC_014927.1| Cyclovirus PKgoat21/PAK/2009, complete genome	Circoviridae	Cyclovirus	character(0)	Viruses	0.603428	1.91926	1.31583	1.03628	1.16029	0.0909091	0.636364	0.017725	0.776232	0.743794	0.91249	0	0	0.218324	0.95579	3.54234	0	0	0.127301	0.137673	2.87054	1.38872	2.49494	1.54703	4.7128	0	3.09953	0.533623	0.604189	3.86046	0
A_22_P10215574	3	1099360	1099419	GTTCTGTGGTTGGAAAATTGCTATTTCCACTGGATCATTAAATCTACCCTCAATGTCAAT	NC_004294.1	gi|23334588|ref|NC_004294.1| Lymphocytic choriomeningitis virus segment S, complete sequence	Arenaviridae	Mammarenavirus	character(0)	Viruses	0.254456	0.622059	0.367603	1.03628	1.16029	0	0.0909091	0.0177297	0.776232	0	0.474972	0	0.227422	0.685067	0	0	0.406801	0	0.850593	0.154163	1.4248	0	0.900357	0.958147	0.964804	0.934299	0.254447	0.527292	0.25677	0.216008	0.405732
A_22_P10999862	10	2678111	2678170	AGAGATGTAATTATCAATATTCATTTGGTTGCGAATAACCATTTTGATACATGTTGAACA	NC_011501.2	gi|352950878|ref|NC_011501.2| Rotavirus A segment 7, complete genome	Reoviridae	Rotavirus	character(0)	Viruses	0.608011	1.77412	1.16611	1.03628	1.16029	0.454545	0.636364	0.0177434	0.776232	0	0	1.09753	0	0	1.62801	1.26719	1.37148	0.087358	1.23656	0	2.42951	0.365027	3.11347	4.21233	0.017211	3.30937	0	1.44407	0	2.66379	1.96051
A_22_P10516144	6	2079918	2079962	GGGTTGACCTGCGGTTTTGCTGATACCTTGTTGATTCCCGAAATG	NC_013936.1	gi|291084859|ref|NC_013936.1| Mycobacterium phage Ardmore, complete genome	Siphoviridae	Che8likevirus	character(0)	Viruses	0.0750761	0.288274	0.213198	1.03628	1.16029	0	0	0.0177461	0.776232	0	0	0.0319569	0	0.381641	0	0	0	0.269975	0.0433836	0.0988802	0.897539	0	0.396627	0.108515	0.405688	0	0	0.473826	0.386089	0.123589	0.379139
A_22_P10732924	8	409681	409740	AGCCAACGGCCAATATAAAACTGAAGAATTTCAAGATGCTAATGAACTAAAGAGGTATGT	NC_003832.1	gi|20564186|ref|NC_003832.1| Watermelon silver mottle virus segment L, complete sequence	Bunyaviridae	Tospovirus	character(0)	Viruses	0.816511	1.94692	1.13041	1.03628	1.16029	0.363636	0.636364	0.0177716	0.776232	0.824735	3.0287	1.49802	0.515714	1.04143	0.356294	0	1.43098	0	0.285751	0	3.6472	0.898018	3.47935	0	3.50293	0.730277	1.42876	0.581519	1.29427	2.61225	3.24159
A_22_P10352480	4	8200183	8200242	TGATGTAAAACGTATTCACCTTCGAATCTTTCTTTAACATAAAACACCACAATTTCTGCT	NC_004735.1	gi|30027774|ref|NC_004735.1| Rhodothermus phage RM378, complete genome	Myoviridae	Rhodothermus	character(0)	phage	0.992489	2.13451	1.14202	1.03628	1.16029	0.454545	0.636364	0.0177761	0.776232	0.361717	0	0.741058	1.81347	1.85723	1.05515	0.715436	1.32098	0	0	3.05235	2.49167	3.34223	3.12667	3.71686	0.991112	1.02388	2.40879	0	0.0864421	3.25995	3.03198
A_22_P10451784	5	6275862	6275920	ATCAACGTCTTGAAGGTCATACAGCAACTGCTTATTTCTACTGAGTTTAGCATCAACGA	NC_001906.2	gi|29468603|ref|NC_001906.2| Hendra virus, complete genome	Paramyxoviridae	Hendra virus	NULL	Viruses	0.116112	0.497337	0.381225	1.03628	1.16029	0	0.0909091	0.0177835	0.776232	0.188444	0.709373	0	0.0735096	0	0	0.226587	0	0.0793183	0	0	1.67755	0.443371	0.755231	0.382904	0.377101	0	0	0.286696	0.934236	0	0.613617
A_22_P10537895	6	4089346	4089402	GTGCACCATCGATGAAGAGTGGAATTATTTAATACGCGGTAACATAATTTACTCCCC	NC_001493.1	gi|9626821|ref|NC_001493.1| Ictalurid herpesvirus 1, complete genome	Herpesviridae	Herpesvirus 1	NULL	Viruses	1.94362	3.16211	1.21849	1.03628	1.16029	0.818182	1	0.0178226	0.776232	2.09653	2.08131	1.72762	0.986558	0.490739	2.329	1.67872	1.84309	3.67401	2.15219	2.32005	3.31664	7.27831	2.80541	1.70857	3.23059	1.4794	2.18172	3.16069	3.40329	3.84188	2.37674
A_22_P11012960	10	3677502	3677561	ACCTCCTATAAGTATTAATATACATGACTATTTATTGCTTGTCAACATCATTTTCGATTA	NC_016161.1	gi|356870736|ref|NC_016161.1| Pediococcus phage clP1, complete genome	Siphoviridae	Phijlunalikevirus	character(0)	Viruses	0.797608	2.17656	1.37895	1.03628	1.16029	0.363636	0.636364	0.0178563	0.776232	2.98687	0	2.34958	0	0	0.172892	2.06344	0	0	1.2009	0	5.42307	2.83256	1.75958	0	2.79151	2.5485	0.903899	0.472316	4.08307	2.57285	0.554764
A_22_P10213457	3	936754	936810	AAAATTCCATGATCAAGCACGTCTCCGTCTTTCTCCATATAGGTTTTGACATCTGTT	NC_003898.1	gi|21218477|ref|NC_003898.1| Tomato leaf curl Taiwan virus, complete genome	Geminiviridae	Begomovirus	character(0)	Viruses	0.324479	0.730802	0.406323	1.03628	1.16029	0	0.181818	0.0178571	0.776232	0	0	0.771036	0.560488	0.465017	0.0689091	0.556898	0	0.236304	0.555572	0.355041	1.88914	0.483838	0.526101	0.742559	0.20142	0.10051	0.43485	0.864412	1.38307	0.689831	0.723091
A_22_P10018546	1	1609465	1609524	AAACGATCAGATCATGTGTTTGTTGAAAGACATTTTTACAAACAAAGCAGATTTCAAAGT	NC_008520.1	gi|116326069|ref|NC_008520.1| Anticarsia gemmatalis nucleopolyhedrovirus, complete genome	Baculoviridae	Anticarsia	NULL	Insect viruses	0.649978	1.81084	1.16086	1.03628	1.16029	0.181818	0.545455	0.0178755	0.776232	0.294598	0	0	0.967676	0	0.803539	2.47939	0.948926	1.58297	0	0.072662	2.12327	3.44479	0.576448	0	0.758581	2.86348	3.83052	0.194616	0.268389	3.18207	2.67702
A_22_P10620461	7	1377023	1377082	ATTTCTTTCATGCTTGCCAGAACACATTCAATCCTTTCATTAAATTGTTCCTCCCTTGTC	NC_007922.1	gi|90403553|ref|NC_007922.1| Crow polyomavirus, complete genome	Polyomaviridae	Polyomavirus	character(0)	Viruses	0.178547	0.495	0.316453	1.03628	1.16029	0	0.0909091	0.0178881	0.776232	0.281377	0.367794	0.137128	0.0685262	0.303006	0	0.484971	0	0.0877055	0	0.233507	1.59771	0.512686	0.832995	0.405301	0.325464	0	0.338082	0.267975	0.353449	0.48189	0.329448
A_22_P10957218	9	9027675	9027734	GGTCCCTTAGGTATTGGTAGCACAGGTAATCCTTACTTTAATAAAATCAGTGACACTGAA	NC_014835.1	gi|317046144|ref|NC_014835.1| Human papillomavirus type 148, complete genome	Papillomaviridae	Papillomavirus	NULL	Viruses	0.190613	0.691188	0.500574	1.03628	1.16029	0	0.272727	0.0179393	0.776232	0.251734	0.199091	0	0.553972	0.150534	0.941416	0	0	0	0	0	1.69102	0	1.50358	0.27755	0.743278	0	1.10088	0.617212	0	1.4382	0.231347
A_22_P10598880	6	9551095	9551150	AAAAGTGACGCTAATCGTCATGTCTTCGAGATCCATGCTAACATTCGAATATCGAC	NC_005260.1	gi|38639923|ref|NC_005260.1| Aeromonas phage Aeh1, complete genome	Myoviridae	T4likevirus	character(0)	Viruses	0.759705	2.17537	1.41566	1.03628	1.16029	0.181818	0.636364	0.0179645	0.776232	0	3.42805	0.904093	2.66277	0	0.690517	0.473712	0	0.038287	0.159327	0	1.30849	2.52358	0.835208	4.15984	4.37337	0.687433	1.82673	5.35796	1.47136	0.742137	0.642904
A_22_P10495884	6	300320	300379	GTTGTAGTGATTGAAACAATCCAAAAGTTACGTGATATCACTATGGACGACATCATGGAC	NC_012784.1	gi|239507361|ref|NC_012784.1| Staphylococcus phage phiPVL-CN125, complete genome	character(0)	Staphylococcus	character(0)	phage	0.440316	1.91812	1.4778	1.03628	1.16029	0.181818	0.636364	0.0179726	0.776232	0	1.1628	0.265776	0.82793	0	0	0	0	0	0.624056	1.96292	3.14376	0.898018	0.00973961	6.98501	1.72122	0.871761	1.54311	0	1.20624	3.15683	1.56363
A_22_P10664629	7	4833062	4833121	CAGCCAGAAAAGGTTCAAAAGTCATTCAAGTTAGCAATGAGCAAGAAGTCATTAAACAAC	NC_004615.1	gi|29028563|ref|NC_004615.1| Staphylococcus phage 11, complete genome	Siphoviridae	Phietalikevirus	character(0)	Viruses	0.300832	0.912675	0.611843	1.03628	1.16029	0	0.272727	0.0179745	0.776232	0	0	0.410696	0.802029	0.685274	0.338131	0.426213	0.345679	0	0.301131	0	2.31753	2.03764	0.749047	0.447129	1.83927	0	0.0808022	0.745299	0.822472	0.947992	0.0522403
A_22_P15564589	57	609353	609403	CGAGTTATACAACTCCCAAACCCCTGTGAACTTACCTATAACGTTGCTTCG	AY730910.1	gi|62528633|gb|AY730910.1| Fusarium tucumaniae isolate NRRL34550 18S ribosomal RNA gene, partial sequence; internal transcribed spacer 1, 5.8S ribosomal RNA gene, and internal transcribed spacer 2, complete sequence; and 28S ribosomal RNA gene, partial se	Nectriaceae	Fusarium	Fungi	Eukaryota	0.11403	0.352821	0.238791	1.03628	1.16029	0	0	0.0179902	0.776232	0.293793	0.0479312	0	0	0.14607	0	0.218666	0	0.0582259	0.147914	0.341729	1.05213	0	0.455864	0.199621	0.255906	0	0.120855	0.590761	0.649681	0.295142	0.261076
A_22_P10820773	8	8030113	8030172	ACTGTTCCTAGGTTTGAAACTACAAGAAATGGTTCATACTATACACAAGACACAAAGGGA	NC_001531.1	gi|9627145|ref|NC_001531.1| Human papillomavirus - 5, complete genome	Papillomaviridae	Betapapillomavirus	character(0)	Viruses	0.362018	1.35294	0.990924	1.03628	1.16029	0.0909091	0.545455	0.0180025	0.776232	0.285043	2.77061	0.92655	0	0	0	0	0	0	0	0	3.05021	1.02604	2.32241	0	2.72236	2.1989	1.70865	0.0939213	0	1.75987	0
A_22_P10536936	6	4016364	4016423	AACCCTGAAAGCAAATTGAATAATAGTAAACAACTATTCATAATACCATCTACAACTCAT	NC_007646.1	gi|83642839|ref|NC_007646.1| Ovine herpesvirus 2, complete genome	Herpesviridae	Macavirus	character(0)	Viruses	2.28569	3.74078	1.45509	1.03628	1.16029	0.909091	0.909091	0.0180116	0.776232	4.21844	3.537	4.45843	1.76869	1.05339	1.57677	1.50193	3.56318	1.00826	1.39025	1.06625	4.88926	3.39764	6.58655	3.85236	0.574009	5.26797	3.26163	3.90982	4.44974	3.35117	1.60848
A_22_P10009836	1	891123	891178	AGACCAATGTAGGTAAACGCACTCACAAAGTTATTCAAGCCGCCAGATTAGAGATA	NC_007662.1	gi|83721683|ref|NC_007662.1| Yunnan orbivirus segment 7, complete sequence	Reoviridae	Orbivirus	character(0)	Viruses	0.120825	0.376346	0.25552	1.03628	1.16029	0	0	0.0180126	0.776232	0	0.108795	0.428329	0.0404423	0.560822	0	0.0133771	0	0	0.000208592	0.177105	1.04034	0	0.620648	0.234025	0.666734	0.0776332	0	0.397981	0.253044	0.443117	0.406284
A_22_P15563546	57	434154	434209	CTTCCACACCTACTCAGAACTTCCCATATTCTAAGTTGGCAGAAATCAATGCAATG	NC_005934.1	gi|49147368|ref|NC_005934.1| Armillifer armillatus mitochondrion, complete genome	Armilliferidae	Armillifer	Metazoa	Eukaryota	0.196869	0.491615	0.294746	1.03628	1.16029	0	0.0909091	0.0180332	0.776232	0.475286	0	0	0.00419236	0.112627	0.129912	0.528679	0	0.580567	0	0.334293	1.19268	0.215836	0.605709	0.47382	0	0	0.22373	0.572146	0.766989	0.723599	0.633254
A_22_P10520866	6	2426899	2426951	AATTGTGACATCATACTAGATAAATCGTTTGCGAGATTGTTGTGGGAAGCGGG	NC_006998.1	gi|66275797|ref|NC_006998.1| Vaccinia virus, complete genome	Poxviridae	Orthopoxvirus	character(0)	Viruses	0.0242588	0.180409	0.156151	1.03628	1.16029	0	0	0.0180376	0.776232	0	0	0	0.266847	0	0	0	0	0	0	0	0.463373	0.398269	0.0208726	0.351985	0	0.324403	0	0	0	0	0.425601
A_22_P10618498	7	1217399	1217452	GTATTGTCGACACGTCGATCTCTCCTTCAATCCTTACCTTGATTTTCATACTCC	NC_010152.1	gi|162329357|ref|NC_010152.1| Acidianus filamentous virus 6, complete genome	Lipothrixviridae	Betalipothrixvirus	character(0)	Viruses	0.0915005	0.503824	0.412323	1.03628	1.16029	0	0.0909091	0.0180419	0.776232	0	0	0	0	0.000177901	0.372827	0.295716	0	0	0	0.337784	1.82433	0.0425117	0.306509	0	1.0101	0	0.721858	0.543051	0.63613	0.457576	0
A_22_P10615640	7	992877	992921	ATGAACAGCAAGCGTAGATCCTTCACGTTCATGACGGCGTCGTAG	NC_007145.2	gi|117676329|ref|NC_007145.2| Burkholderia prophage phi52237, complete genome	Myoviridae	P2likevirus	character(0)	Viruses	0.025073	0.282603	0.25753	1.03628	1.16029	0	0	0.0180602	0.776232	0	0	0	0	0.243914	0	0	0	0.0318884	0	0	0.458871	0.192377	1.13983	0.605135	0	0	0.244267	0.05333	0.0644415	0.35039	0
A_22_P10290054	4	3509960	3510009	GTTCGCGGTTATGTCACATACAGAGGAAGGAACGCCCAATCTATGAATTG	NC_005045.1	gi|33300811|ref|NC_005045.1| Pseudomonas phage phiKMV, complete genome	Podoviridae	Phikmvlikevirus	character(0)	Viruses	0.0463544	0.280846	0.234492	1.03628	1.16029	0	0	0.0180636	0.776232	0	0.112592	0	0	0	0.146977	0	0	0	0.101691	0.148638	0.881222	0	0.831398	0	0.227925	0.121605	0.216716	0.0956614	0.221457	0.493326	0
A_22_P10189032	2	5774606	5774665	CCTGTAGGTCCGATTACTAAACTAATAAGTGGATCAGAGTTCATATTGATAGAAGGCAGT	AC_000016.1	gi|56160815|ref|AC_000016.1| Turkey adenovirus A, complete genome	Adenoviridae	Siadenovirus	character(0)	Viruses	0.251723	1.50542	1.25369	1.03628	1.16029	0.0909091	0.454545	0.0181546	0.776232	0	0	2.62602	0	0	0.142941	0	0	0	0	0	1.93102	3.53404	0	3.56364	2.38046	0	0	0.749367	3.98511	0.415957	0
A_22_P10980205	10	1117530	1117585	AAAACTGTCGCAGTAGTAACTTCTTTTTAATCTGGTCAAAGTTAGGAACCTTGCGG	NC_015938.1	gi|345461107|ref|NC_015938.1| Salmonella phage 7-11, complete genome	Podoviridae	Salmonella	character(0)	phage	0.0646667	0.617568	0.552901	1.03628	1.16029	0	0.272727	0.018159	0.776232	0	0	0	0.711334	0	0	0	0	0	0	0	1.46633	0.662077	0	0.656021	0.017211	1.37669	0	0	0.466435	0	2.14848
A_22_P10623781	7	1769982	1770041	AGGATACAATATTGATACTTGTTTGACTATAGCAAAAAACAATTAACAACTAATCATGGA	NC_004003.1	gi|21426072|ref|NC_004003.1| Goatpox virus Pellor, complete genome	Poxviridae	Capripoxvirus	character(0)	Viruses	1.39919	2.89373	1.49454	1.03628	1.16029	0.454545	0.818182	0.0181623	0.776232	5.08075	0.695946	3.63941	1.8922	0	0	1.15707	0	0	0	2.92574	4.65143	3.05754	2.89205	0.800888	1.92391	3.16498	0.830575	3.20382	4.709	3.58798	3.00888
A_22_P10450514	5	6179605	6179657	GTTTTGCATAGAAATAACAATAGGAGTTGGCGACGTTGCTGTGCTAGTTCCAC	NC_004323.1	gi|23577820|ref|NC_004323.1| Rachiplusia ou MNPV, complete genome	Baculoviridae	Rachiplusia	NULL	Insect viruses	0	0.110049	0.110049	1.03628	1.16029	0	0	0.0181651	0.776232	0	0	0	0	0	0	0	0	0	0	0	0.46286	0	0.172024	0.0134332	0.00167129	0	0	0.193738	0.103761	0	0.26305
A_22_P10382972	5	468353	468412	TGGGGAAATATTGGTGCTTATTGGTATCCTAATCATATTGTTCTAAATGGTAATCCAACT	NC_005354.1	gi|41179287|ref|NC_005354.1| Lactobacillus prophage Lj928, complete genome	Siphoviridae	Lactobacillus	character(0)	phage	0.123655	0.520035	0.39638	1.03628	1.16029	0	0.0909091	0.018183	0.776232	0	0.235364	0	0	0.345486	0	0	0	0.342444	0.330709	0.106197	1.65837	0.31241	0.594797	0.927057	0	0	0.0836417	0.509626	0.531881	1.1026	0
A_22_P10820833	8	8035995	8036045	CTTGGAAAACTCCATGATCAAGGATGTCTCCGTCTTTCTCCATGTAGGTTT	NC_014845.1	gi|317160471|ref|NC_014845.1| Bhendi yellow vein India virus [India:Dharwad OYDWR2:2006] DNA-A, complete genome	Geminiviridae	Begomovirus	character(0)	Viruses	0.500429	0.92899	0.428561	1.03628	1.16029	0.181818	0.181818	0.0182123	0.776232	0	0	1.04286	0.79513	0.915432	0.120027	0	0.00463722	1.26442	0.754401	0.607818	1.79986	0.75245	0.549222	0.859544	0.546034	0.767597	0.657495	1.0368	1.58368	0.810188	0.856018
A_22_P10211050	3	743753	743812	TATGCTTTTCTTGATCGAAGTCGTATCGCTTCTGGCTTTATTATGTTCGCGCTTCATTTT	NC_003751.1	gi|20428598|ref|NC_003751.1| Rice ragged stunt virus segment 3, complete sequence	Reoviridae	Oryzavirus	character(0)	Viruses	0.017158	0.162974	0.145816	1.03628	1.16029	0	0	0.0182519	0.776232	0	0	0	0	0.188739	0	0	0	0	0	0	0.583007	0	0.269209	0	0	0	0.1341	0.200265	0	0.414821	0.191315
A_22_P10256349	4	916889	916948	TCTTTGGACGAATCCATTAAGCAATGGATTGATAAAGAATTAGAACGCTTTTAGAAAGGA	NC_008370.1	gi|115315572|ref|NC_008370.1| Lactococcus phage 712, complete genome	Siphoviridae	Skunalikevirus	character(0)	Viruses	0.0149673	0.325521	0.310553	1.03628	1.16029	0	0.0909091	0.0182524	0.776232	0	0.0918471	0	0	0	0	0	0.0727932	0	0	0	1.3846	0.445908	0.576448	0.0444109	0.017211	0	0	0.0917702	0.466435	0.553946	0
A_22_P10409417	5	2775609	2775667	ACGCAGATGGTATCTTTCCTGTCAATGATATCGATGCTATTTTTGAAAGGAATGGTGAC	NC_011803.1	gi|219552915|ref|NC_011803.1| Cactus mild mottle virus, complete genome	Virgaviridae	Tobamovirus	character(0)	Viruses	0.0709169	1.03613	0.965218	1.03628	1.16029	0	0.272727	0.0182827	0.776232	0	0	0.157587	0	0.622498	0	0	0	0	0	0	2.94419	3.08283	0	0.996381	0	0	1.06332	0	0	2.97898	0.331781
A_22_P11011663	10	3588389	3588448	TGCACGTAACTGTCACATATAATGTTAAAAGTTACGACTTCTTCTTTAAACCTATCTTCC	NC_016158.1	gi|356870600|ref|NC_016158.1| Escherichia phage HK639, complete genome	Siphoviridae	Lambdalikevirus	character(0)	Viruses	1.09694	2.1556	1.05866	1.03628	1.16029	0.545455	0.818182	0.0182923	0.776232	0	1.20775	2.65896	0	1.60233	0	2.08537	1.79038	0.451075	0.645852	1.62463	2.50681	2.11562	3.57934	2.07359	1.69036	0	3.60416	1.9504	2.97806	3.21328	0
A_22_P10527058	6	3127649	3127708	TGGATTGGACAAAAAATATTATGTCTATCTTTGCTTTAGTCGATAGTTTGAAATTGACCA	NC_001266.1	gi|9633809|ref|NC_001266.1| Rabbit fibroma virus, complete genome	Poxviridae	Leporipoxvirus	character(0)	Viruses	0.251201	1.45898	1.20777	1.03628	1.16029	0.181818	0.545455	0.0182957	0.776232	0	1.71715	0	0	0	0	0	0	0	0	1.04606	4.3933	1.47259	1.76851	0	0	0	3.44508	0	0	3.01988	1.94937
A_22_P10725230	7	9795918	9795977	ATGGCAAAAGTTTGTTGAATCAGGAAGCATATGTTAAGGACATTATGAAGTATGCTGAGC	NC_014038.1	gi|294872884|ref|NC_014038.1| Sunflower chlorotic mottle virus, complete genome	Potyviridae	Potyvirus	character(0)	Viruses	0.352549	0.908941	0.556393	1.03628	1.16029	0.0909091	0.272727	0.0183119	0.776232	0.640871	0.50503	1.12422	0.316117	0.0792266	0.233637	0.424227	0	0	0.0574735	0.497235	0.482045	2.2438	0.85187	0.938507	1.82158	0.883539	1.63524	0.440045	0.701718	0	0
A_22_P10610399	7	551896	551955	TCTTACCGAAGTTAATCGTGTTATATCATCCGTTAATATGTTAATTTCGTTTATAAAAGG	NC_006967.1	gi|62443971|ref|NC_006967.1| Deerpox virus W-1170-84, complete genome	Poxviridae	Cervidpoxvirus	character(0)	Viruses	0.0586073	0.753178	0.69457	1.03628	1.16029	0	0.181818	0.0183209	0.776232	0.285043	0.0918471	0.265776	0.00201395	0	0	0	0	0	0	0	2.44253	0.898018	0.576448	0.0444109	0.017211	1.01156	0	0.194616	0.466435	0	2.63373
A_22_P15560010	56	1096222	1096281	TTTAGTATGCATCGTGATGGGGATTGATTATTGTAATTCTTAATCATGAACGAGGAATGC	Z15105.1	gi|5718|emb|Z15105.1| B.equi gene encoding 18S ribosomal RNA	Theileriidae	Theileria	character(0)	Eukaryota	0.144388	0.440386	0.295998	1.03628	1.16029	0	0.0909091	0.0183519	0.776232	0	0	0.108324	0	0.275805	0.389522	0.484023	0	0	0.330588	0	1.22484	0.224966	0.843673	0.235657	0.416132	0	0.705939	0	0.698282	0.218048	0.276703
A_22_P10638249	7	2907154	2907213	AATACTATTGTTCTATTTGTAAGTATATTACCGCCGTATCGGCTTATACCTCTGCAGCCG	NC_010817.1	gi|189475225|ref|NC_010817.1| Bandicoot papillomatosis carcinomatosis virus type 2, complete genome	Papillomaviridae	character(0)	character(0)	Viruses	0.110574	1.18497	1.0744	1.03628	1.16029	0.0909091	0.454545	0.0183596	0.776232	0	0	0	0.00201395	0	0	0	0	1.2143	0	0	1.3846	2.99853	0	0.164392	0	3.28538	0	1.74463	3.45715	0	0
A_22_P10336502	4	6850048	6850107	ACACCTATATTATCCAAGTATTTAATTACTTGGTATCTAAAGACCCTTAAGAAAAGACCA	NC_001467.1	gi|9626669|ref|NC_001467.1| African cassava mosaic virus DNA A, complete sequence	Geminiviridae	Begomovirus	character(0)	Viruses	0.353361	1.0939	0.74054	1.03628	1.16029	0.181818	0.363636	0.0183742	0.776232	0	2.0582	0.265776	0	0	0	0	0	0	1.56299	0	1.3846	0.898018	1.64277	0.78311	3.08151	0	1.14209	1.41822	0.466435	0.553946	0.662219
A_22_P10030204	1	2652974	2653032	AGGTTTTGGATTCTTCGCAATTACCCCATTGCTATTTCTATGACTTAAAACGTTGGGTT	NC_004124.1	gi|22550322|ref|NC_004124.1| Sweet potato chlorotic stunt virus RNA 2, complete sequence	Closteroviridae	Crinivirus	character(0)	Viruses	0.309233	0.865224	0.555991	1.03628	1.16029	0	0.272727	0.0184115	0.776232	0	0	0.530707	0	0.648615	0.799468	0.118212	0.505445	0	0	0.799114	2.11872	0	0.760468	0.109396	0	1.02016	1.31817	0.942348	1.91994	0.396924	0.931342
A_22_P10910721	9	5474405	5474464	AATGATTGTAGTATTGATTTATATTGTGAATATACAACATATTATGATGGTGGAGATTTA	NC_014649.1	gi|311977355|ref|NC_014649.1| Acanthamoeba polyphaga mimivirus, complete genome	Mimiviridae	Mimivirus	character(0)	Viruses	0.491758	1.50308	1.01132	1.03628	1.16029	0.181818	0.545455	0.0184473	0.776232	0.292929	0	1.58719	0.350122	0	0	2.04011	0	0	0.147689	0.991302	1.10154	1.44497	0.781823	1.6375	4.13184	0	0	1.33944	3.36687	0.753494	1.97641
A_22_P10468698	5	7686245	7686302	AATGATATGATGGAGAGATTTTCAAGATTCCCGCATGAATTAACGCAAACAGAGCGAG	NC_007748.1	gi|85719271|ref|NC_007748.1| Peruvian horse sickness virus segment 1, complete genome	Reoviridae	Orbivirus	character(0)	Viruses	0.364357	1.00778	0.64342	1.03628	1.16029	0.0909091	0.454545	0.0184826	0.776232	0	0.382781	0.468104	0.575124	1.01645	0	0	0	0.375569	0	1.18989	0	0.0168562	1.04112	1.35027	1.65017	2.48857	1.92939	0.0662555	1.25824	0.831025	0.453644
A_22_P11893841	20	6698372	6698431	TTTCATCTCGGATCTGTCCAAAAATTTCTTCGATAATATCCTCTAATGTAAGAAGACCCG	NC_005823.1	gi|45655914|ref|NC_005823.1| Leptospira interrogans serovar Copenhageni str. Fiocruz L1-130 chromosome I, complete sequence	Leptospiraceae	Leptospira	character(0)	Bacteria	0.424582	2.10825	1.68367	1.03628	1.16029	0.272727	0.727273	0.0185209	0.776232	0	0	0.510724	0	0	1.49686	0	1.17927	0	0	1.48355	1.34372	2.58652	0	2.8639	1.05546	2.2178	1.42961	1.70483	1.5745	8.41446	0
A_22_P10882448	9	2824041	2824100	TCATTTCGGTATTTTCTGTCTTATGTGTTTTTGCTGTTTCTCTTTATGGTTGTATAGCGC	NC_002484.1	gi|9635581|ref|NC_002484.1| Pseudomonas phage D3, complete genome	character(0)	Pseudomonas	NULL	phage	0.00152149	0.0914765	0.089955	1.03628	1.16029	0	0	0.0185532	0.776232	0	0	0	0	0	0	0	0	0.0167364	0	0	0.312946	0.0539995	0.309727	0.0337988	0.0530453	0	0	0	0.0323109	0.210414	0
A_22_P10217152	3	1232798	1232856	GTTTCCTTAAATGACTTCACCACTTTCGTATTGCGGAATAAGGTGCTTATCGGGATATT	NC_004667.1	gi|29366687|ref|NC_004667.1| Grapevine leafroll-associated virus 3, complete genome	Closteroviridae	Ampelovirus	character(0)	Viruses	0.156079	0.610813	0.454734	1.03628	1.16029	0.0909091	0.181818	0.0185853	0.776232	0	0	0	0	0.312422	0	1.40445	0	0	0	0	0	0.607824	0.152431	0.429147	1.43152	1.32576	1.12248	0.410432	0	0.260563	0.978787
A_22_P10250211	4	447181	447240	ATTTCCCTGTAGAGAATCCAAAGAATTTTTTCGATAAAATCATCGAGAACATGCCAGACA	NC_011659.1	gi|217337293|ref|NC_011659.1| Schlumbergera virus X, complete genome	Alphaflexiviridae	Potexvirus	character(0)	Viruses	0.836966	1.96571	1.12875	1.03628	1.16029	0.454545	0.727273	0.0186056	0.776232	0	1.49824	0.265776	1.33058	0	0	1.55399	1.55067	0.592787	0	2.41459	1.3846	1.52959	3.97586	3.0814	3.04315	2.77612	0	0.194616	1.93705	3.47115	0.229294
A_22_P11002576	10	2888539	2888598	TGTTTACTTTACAAGAATTTCAAACACAAGCGATTAATATCGACTTGCAGAGGAATAACC	NC_014792.1	gi|314121562|ref|NC_014792.1| Enterobacteria phage vB_EcoM-VR7, complete genome	Myoviridae	T4likevirus	character(0)	Viruses	0.357577	1.50945	1.15187	1.03628	1.16029	0.181818	0.454545	0.0186513	0.776232	0.285043	0.0918471	0.832455	0	0	1.4696	0	0	0	0	1.2544	4.54858	0.152723	3.91831	1.77882	2.28391	0	1.59933	0.849248	0.919075	0.553946	0
A_22_P10631745	7	2389313	2389372	ATGAGAGGATGTCCTTTTTTCGATTTATTCCGATCCTATCTCTATGAGGGAACCAAAAAA	NC_009382.1	gi|145708074|ref|NC_009382.1| Ralstonia phage phiRSA1, complete genome	Myoviridae	P2likevirus	character(0)	Viruses	0.119746	1.04186	0.922111	1.03628	1.16029	0	0.363636	0.0186632	0.776232	0	0	0	0	0	0	1.00534	0	0	0.311869	0	2.43546	0	0.729706	2.33326	0	0.0116868	1.39236	0.194616	0	3.65727	0.706071
A_22_P10901422	9	4283236	4283295	CTAAGGGTGATATACCTTTAGCGCTTGGTTACTTATTTGAAATAGCAGGGTTAACGCTTC	NC_015293.1	gi|327198506|ref|NC_015293.1| Pseudoalteromonas phage H105/1, complete genome	Siphoviridae	Pseudoalteromonas	character(0)	phage	0.181504	0.729198	0.547694	1.03628	1.16029	0.0909091	0.181818	0.018694	0.776232	0	0	0.415409	0	0	0	0	0	0.0647787	1.51635	0	1.80241	0.447971	1.90855	0.689833	1.00805	0.145609	0.775651	0.249466	0	0	0.993631
A_22_P10969991	10	211337	211396	GGAGATAATGTAACGCAAGATAGTATCAACGCATCATCAAGGTCTATTAATGAACTGCCA	NC_015886.1	gi|343098564|ref|NC_015886.1| Baboon orthoreovirus segment S3, complete genome	Reoviridae	Orthoreovirus	character(0)	Viruses	0.91414	1.54968	0.635539	1.03628	1.16029	0.545455	0.818182	0.0187051	0.776232	1.25251	1.78999	1.06402	0.172693	1.02253	1.31582	0	0.042002	1.84215	0	1.55381	2.97637	1.4505	1.21143	1.26501	2.07793	1.85201	1.76586	1.00192	0.882231	1.36032	1.20288
A_22_P10105149	1	8548708	8548765	GATCTTGGAGATTTCAAAACCATTGAGGAACTTGAAAGACTAAAACCGGGAGAAAAAG	NC_002205.1	gi|8486148|ref|NC_002205.1| Influenza B virus RNA-2, complete sequence	Orthomyxoviridae	Influenzavirus B	character(0)	Viruses	0.658435	1.91333	1.2549	1.03628	1.16029	0.272727	0.636364	0.0187229	0.776232	0	0	1.45222	0	0	0.105365	0.234223	1.95559	0	0	3.49539	2.22764	0.898018	0	3.11074	2.83161	1.2488	0	0.809145	1.90726	4.10294	3.91051
A_22_P10509228	6	1496814	1496873	TGCTGATTACATTGTGTGATGCTGAATTTAAAGACAGGGATGATTTTTTCAAGATGGTGA	NC_007652.1	gi|83716025|ref|NC_007652.1| Avian metapneumovirus	Paramyxoviridae	Metapneumovirus	character(0)	Viruses	0	0.0789983	0.0789983	1.03628	1.16029	0	0	0.0187772	0.776232	0	0	0	0	0	0	0	0	0	0	0	0.337029	0	0.161568	0	0.0279295	0	0.0848486	0.0681903	0.189416	0	0
A_22_P10855666	9	767879	767932	TCGACTTGTTTCTCAACAGTCCAAATCTGGAAACTCTGTATTGCAGTCTCATCT	NC_014127.1	gi|296006062|ref|NC_014127.1| Chiltepin yellow mosaic virus, complete genome	Tymoviridae	Tymovirus	character(0)	Viruses	0	0.62188	0.62188	1.03628	1.16029	0	0.272727	0.0187927	0.776232	0	0	0	0	0	0	0	0	0	0	0	1.23017	2.56276	0	0	0	0	0	0.856407	0.448895	0.119025	1.62343
A_22_P10120002	2	566917	566976	AGACTTATCCAAGAAAAATCTACTAACAGATACTAAACTATGGAATGAAATGAGCACGCA	NC_008934.1	gi|124378249|ref|NC_008934.1| Glypta fumiferanae ichnovirus segment B18, complete sequence	Polydnaviridae	Ichnovirus	character(0)	Viruses	0.951852	2.21164	1.25979	1.03628	1.16029	0.363636	0.636364	0.0188031	0.776232	0	2.57837	0.435223	0	0	3.06971	0.784218	0.906147	1.2939	0	1.4028	2.04855	3.06937	0.429014	2.11897	1.03223	1.10775	0.920547	2.72967	3.48336	1.60376	5.78484
A_22_P11098534	11	195732	195791	TCTAAGGATCGTTTACAGGTTAGGAAGATACCTAGTTCAGATGAAAATAGACCTCAAAGG	NC_013455.1	gi|262392379|ref|NC_013455.1| Sugarcane bacilliform virus, complete genome	Caulimoviridae	Badnavirus	character(0)	Viruses	0.241478	1.01372	0.772239	1.03628	1.16029	0.0909091	0.363636	0.018816	0.776232	0.285043	0	0	0	0	0	2.37121	0	0	0	0	0	2.17718	1.14033	1.44412	2.52861	0	0.314074	1.92187	0.466435	0.875008	0.283256
A_22_P10839334	8	9390084	9390143	TTTTTTCTTGTGATAAAAACGCTTATTTAGGAGTCTTTAGTAGACTGCATATTAATGGCA	NC_006636.1	gi|57659152|ref|NC_006636.1| Cotesia congregata bracovirus segment Circle4, complete genome	Polydnaviridae	Bracovirus	character(0)	Viruses	0.0772717	0.705287	0.628015	1.03628	1.16029	0	0.272727	0.0188203	0.776232	0.756128	0.0918471	0	0.00201395	0	0	0	0	0	0	0	1.50744	1.30695	0.576448	0	2.65569	0	0	0.0990025	1.05868	0.553946	0
A_22_P15429886	54	5129083	5129136	CTAATACCGTATGACAATCGAAACCGCATGGTTTCGTTTTGAAAGGCGCTTTAC	EF428252.2	gi|151935464|gb|EF428252.2| Enterococcus mundtii strain HDYM-33 16S ribosomal RNA gene, partial sequence	Enterococcaceae	Enterococcus	character(0)	Bacteria	0.172622	0.559069	0.386447	1.03628	1.16029	0	0.181818	0.0188447	0.776232	0.285043	0.0918471	0.265776	0.638437	0	0.617735	0	0	0	0	0	1.3846	0.247207	0.694502	0.0444109	0.017211	0.316974	1.45437	0.194616	0.911464	0.553946	0.330455
A_22_P10208779	3	558921	558980	TGGAACATGGATTTCATCAGGAAGTCATAAACGTAAGTTAATGGAAAGATTTGAAGACGG	NC_003565.1	gi|20143463|ref|NC_003565.1| Faba bean necrotic yellows virus DNA 7, complete sequence	character(0)	Faba	character(0)	Plant viruses	0.028084	0.595503	0.567419	1.03628	1.16029	0	0.363636	0.0188449	0.776232	0.192445	0	0.116478	0	0	0	0	0	0	0	0	0	0	0	0	2.05809	0	1.24981	1.24544	0.398901	1.59829	0
A_22_P10216030	3	1133025	1133084	TCATAAGGAGTTTTTAGTTACTAGAGTTAATACGTGGTATTGTAAGTTTACTAGAGTCGA	NC_004422.1	gi|25140187|ref|NC_004422.1| Youcai mosaic virus, complete genome	Virgaviridae	Tobamovirus	character(0)	Viruses	0.101675	0.499062	0.397386	1.03628	1.16029	0	0.181818	0.0188486	0.776232	0	0.0918471	0.73321	0	0.293373	0	0	0	0	0	0	1.3846	0.898018	0.576448	0.0444109	0	0	1.37121	0.194616	0.466435	0.553946	0
A_22_P10282143	4	2955146	2955204	CTGTCATTATCTGCATCATCGTCTGTCTTTCGTGGGCTGTTAATCATTATCGTGATAAC	NC_002371.2	gi|51236723|ref|NC_002371.2| Enterobacteria phage P22 virus, complete genome	Podoviridae	P22likevirus	character(0)	Viruses	0.0761602	0.346225	0.270065	1.03628	1.16029	0	0.0909091	0.0188611	0.776232	0.0402622	0.0541933	0.0133967	0.157663	0.410826	0	0.025414	0	0.0367098	0.0992969	0	1.19825	0	0.247958	0	0.329645	0.121716	0	0.549767	0.720214	0.291715	0.349207
A_22_P10933345	9	7220091	7220150	TGGGCTACTAAAATCAGTAGGTAACGCAAAGATTTATTCAAAATTTGATCTTAAGAGCGG	NC_015504.1	gi|332308939|ref|NC_015504.1| Banana streak UL virus, complete genome	Caulimoviridae	Badnavirus	character(0)	Viruses	0.865114	2.21984	1.35473	1.03628	1.16029	0.363636	0.727273	0.0189243	0.776232	0	0	1.73833	0.833364	1.81705	3.08748	0	2.04002	0	0	0	5.60422	0.898018	2.53967	1.55995	3.14842	3.89487	2.01317	2.67792	0	2.08203	0
A_22_P10610635	7	597588	597647	TCTTTCTTATTAATTCTTTCGTGAGCCTTTAAAAAACTAGACACAAAATTAGCATCAACA	NC_006967.1	gi|62443971|ref|NC_006967.1| Deerpox virus W-1170-84, complete genome	Poxviridae	Cervidpoxvirus	character(0)	Viruses	0.235946	1.56618	1.33023	1.03628	1.16029	0.0909091	0.454545	0.0189288	0.776232	0	0	0	0.1116	0	0	2.14099	0	0.0175449	0	0.325272	0	0	5.57864	1.13362	2.00107	0.794489	1.93958	2.02421	0	3.75632	0
A_22_P10298188	4	4062901	4062957	AACTGCGTAAGCGTATAACGTTCTTGCTATGTTCTTATCTCCAACCCGTAACTCAAA	NC_005857.1	gi|46402086|ref|NC_005857.1| Klebsiella phage phiKO2, complete genome	Siphoviridae	Klebsiella	character(0)	phage	0.139991	0.550683	0.410692	1.03628	1.16029	0	0.0909091	0.0189321	0.776232	0	0	0	0.35084	0.404382	0	0.277267	0	0	0.50741	0	1.11924	0	1.15987	1.43983	0.769025	0	0.0105226	0.36071	0	0.232115	0.966204
A_22_P10186997	2	5623632	5623691	TCAAACCTTGATTCCACATATTGGAACTTTAGAAGTGACAATTTAACTGTATCTGAGGCA	AC_000006.1	gi|56160472|ref|AC_000006.1| Human adenovirus D, complete genome	Adenoviridae	Mastadenovirus	character(0)	Viruses	1.3479	2.88173	1.53383	1.03628	1.16029	0.636364	0.727273	0.0189456	0.776232	0	2.92657	2.32269	2.94309	0	0.670901	0	1.50143	1.99331	1.39064	1.0783	4.03564	0.898018	3.21724	2.66801	2.76086	6.48793	0	4.44379	4.37743	0.339299	2.4708
A_22_P10017292	1	1493909	1493968	GCAGAAATGGTAGGTAAGAGACATGACAATTTAGTTAGAGATATTAAGGGTTATATCAAG	NC_007056.1	gi|66395807|ref|NC_007056.1| Staphylococcus phage EW, complete genome	Siphoviridae	Phietalikevirus	character(0)	Viruses	0.288582	0.815539	0.526957	1.03628	1.16029	0.0909091	0.272727	0.0189807	0.776232	0	0.68947	0.166713	1.07188	0	0.384438	0.460077	0	0.401824	0	0	1.42945	0.971414	0.646224	0.352074	0	0	0.661223	0.756276	1.92665	0.329717	1.8979
A_22_P10720155	7	9412496	9412555	ACCTCAACAGCACCTATTTTACCTATAACAAGTTTATATGTAGAATGCAGATACAACCCA	NC_014097.1	gi|295441908|ref|NC_014097.1| Torque teno mini virus 1, complete genome	Anelloviridae	Betatorquevirus	character(0)	Viruses	0.0164605	0.334168	0.317707	1.03628	1.16029	0	0.0909091	0.0190011	0.776232	0	0	0	0	0	0	0	0	0	0.181065	0	1.4098	0.898018	0.0682244	0.309988	0.311654	0	0	0.32541	0.1983	0	0.154453
A_22_P10913244	9	5702989	5703048	GCAATTTGTTGTCGAAATCTTGTTCGTTATATTCCGAATATATTATTAAGTAGAAGATTG	NC_009011.2	gi|294768538|ref|NC_009011.2| Spodoptera frugiperda MNPV virus, complete genome	Baculoviridae	Alphabaculovirus	character(0)	Viruses	0.02351	0.60698	0.58347	1.03628	1.16029	0	0.272727	0.0190169	0.776232	0.166762	0.0918471	0	0	0	0	0	0	0	0	0	1.3846	2.31474	0.576448	0.0690001	0.017211	0	0	0.194616	0.466435	0	1.65373
A_22_P10522365	6	2561082	2561141	GGATAAAATCACACTACATCATTGTTTCCTTTTAGTGCTCGACAGTGTATACTATTTTTA	NC_006998.1	gi|66275797|ref|NC_006998.1| Vaccinia virus, complete genome	Poxviridae	Orthopoxvirus	character(0)	Viruses	0.152337	0.465185	0.312848	1.03628	1.16029	0	0.0909091	0.0190214	0.776232	0	0	0	0.322424	0	0.534951	0.128646	0.367805	0.0204913	0	0.301385	0.965317	0.415146	0.682814	0	0	0.722477	0	0.524863	0.171948	0.411081	1.22339
A_22_P10718330	7	9238352	9238411	ACAAAAGGTTTATGAACTACTGGACAGCATCTAACGAAGACCTAGACCTTTGTAGATATC	NC_002076.2	gi|29502191|ref|NC_002076.2| Torque teno virus 1, complete genome	Anelloviridae	Alphatorquevirus	character(0)	Viruses	0.133936	0.397896	0.26396	1.03628	1.16029	0	0	0.0190643	0.776232	0	0.225027	0.0822402	0	0.0495719	0.0338979	0.187859	0	0.0339926	0.860701	0	0.653151	0.391546	0.0117788	0.536643	0.312506	0.130056	0.280968	0.205418	0.836836	0.104699	0.913253
A_22_P10338131	4	6973903	6973962	GTCTCTTTTCATACTTTATAAAGTAAAAGGAATTGTATATTAGCCTTGCTAAGGGAGACA	NC_001364.1	gi|9626103|ref|NC_001364.1| Simian foamy virus, complete genome	Retroviridae	Spumavirus	character(0)	Viruses	0.0677253	1.11071	1.04299	1.03628	1.16029	0	0.363636	0.0190747	0.776232	0.285043	0.0918471	0.265776	0.00201395	0	0	0	0.100298	0	0	0	1.3846	1.76724	0.576448	0.0444109	2.98454	0	0	4.4402	0.466435	0.553946	0
A_22_P10045858	1	3937340	3937399	ACAACGTTTTGATGATTTAGATTTATTACTCAATGTTCATCCTCAAGACTTATTAAGTCA	NC_009762.2	gi|157102937|ref|NC_009762.2| Staphylococcus prophage tp310-2, complete genome	character(0)	Staphylococcus	NULL	phage	0.0936951	1.41027	1.31658	1.03628	1.16029	0	0.363636	0.0191299	0.776232	0	0	0	0	0	0	1.03065	0	0	0	0	2.02419	0	2.3509	0	4.47591	4.92827	0.557309	0.706819	0.469626	0	0
A_22_P15561647	57	90366	90417	CTTAACAGTAAACGATGCCGACTAGGGATCGGACGAGGATTTTTAATGACTC	AB030354.1	gi|9927269|dbj|AB030354.1| Rhodotorula aurantiaca gene for 18S rRNA, partial sequence	character(0)	Rhodotorula	Fungi	Eukaryota	0.160779	0.687226	0.526447	1.03628	1.16029	0	0.363636	0.0192468	0.776232	0	0	0.839119	0.113694	0	0	0	0	0.815754	0	0	1.33221	0.532279	0.814887	0.265696	0	0	0	1.3059	1.6483	0	1.66022
A_22_P10299115	4	4132718	4132768	CGCCCTTAGCGATTTGCAATCGTCTCTATCCGATCGATTGGAAGTATCAAT	NC_005342.2	gi|47842848|ref|NC_005342.2| Burkholderia phage Bcep43, complete genome	Myoviridae	Bcep78likevirus	character(0)	Viruses	0.309685	1.39345	1.08377	1.03628	1.16029	0.181818	0.545455	0.0192662	0.776232	0.264414	0.585696	0.265776	1.25391	1.03673	0	0	0	0	0	0	1.3846	0	1.74844	1.8376	0.017211	0	0	2.73626	0.466435	4.47297	2.66446
A_22_P10953384	9	8762023	8762082	TGGTTGGAAATGATATCTTTAAGGAGTGTATGCTTGAAGCGTTTGAAAATATAATTCGTG	NC_004210.1	gi|23238151|ref|NC_004210.1| Kadipiro virus chromosome segment 1, complete genome	Reoviridae	Seadornavirus	character(0)	Viruses	0.146727	0.564553	0.417826	1.03628	1.16029	0	0.0909091	0.0192733	0.776232	0	0.800537	0	0.141908	0.0464589	0	0	0	0.435201	0.189892	0	0	0.465438	1.71744	0.854255	0.846509	0.968733	0	0.24452	0.161261	0	0.951924
A_22_P10333661	4	6643514	6643564	GGTCAAAGTCGACCAGATCAAATAACTGAACAGGGGGAGTCATGACATATC	NC_011055.1	gi|194303296|ref|NC_011055.1| Mycobacterium phage Porky, complete genome	Siphoviridae	Cjwunalikevirus	character(0)	Viruses	0.213239	0.625909	0.41267	1.03628	1.16029	0	0.181818	0.0192822	0.776232	0	0.0764765	0.709088	0.974936	0.122906	0.165521	0.17906	0	0	0.117637	0	1.13564	0	0.560787	0.320948	0.344975	0	0.208297	1.48515	1.19117	1.08777	0.550263
A_22_P10831983	8	8761892	8761948	CAGCAACCAGCGATGAAATTACAACCAAATTTTAAGATGTCGTTGGAATCATCCAAG	NC_000939.1	gi|9633613|ref|NC_000939.1| Pothos latent virus, complete genome	Tombusviridae	Pothos	NULL	Plant viruses	0.182622	0.608259	0.425637	1.03628	1.16029	0.0909091	0.0909091	0.0193059	0.776232	0	0	0	0.308456	0.0477101	0.0891757	0	0	0.155764	0	1.40774	1.01933	1.47223	0.989758	0.0681233	0	0.317192	0.917577	0.711767	0.711502	0.483379	0
A_22_P10250228	4	448381	448433	CCTACCAACACAAAGACAGATTGCATGAGATCTTTTCAGAGGAGCAATCCATG	NC_011659.1	gi|217337293|ref|NC_011659.1| Schlumbergera virus X, complete genome	Alphaflexiviridae	Potexvirus	character(0)	Viruses	0.47078	0.964378	0.493599	1.03628	1.16029	0.181818	0.272727	0.0193144	0.776232	0	0.603958	0.276408	0.23507	1.75194	0	0	1.21703	0.426465	0.457624	0.210085	1.26142	1.0606	1.11546	1.09226	0.880528	0	1.68547	0.995142	0.130028	1.289	1.09826
A_22_P10670397	7	5298616	5298670	GTAGTATGCTGGAAGGCGCTCTGTAATCAAAATTGCGCAATTCGCTAAAAACGTT	NC_012672.1	gi|237643549|ref|NC_012672.1| Bombyx mandarina nucleopolyhedrovirus, complete genome	Baculoviridae	Bombyx	NULL	Insect viruses	0.00568225	0.156484	0.150802	1.03628	1.16029	0	0	0.0193172	0.776232	0	0.00540142	0	0	0.0571033	0	0	0	0	0	0	0.689957	0	0.161805	0	0	0.107135	0	0.262708	0.28399	0	0.215731
[truncated: 119,245 more rows]

## Sheet: Figure 2
	PFK2	PKM1	PKM2	BPGM	PGK1	Enolase1	FBP1	G6PD	PDHA1	DLAT	PDHB	ACLY	ARG	ASL	ASS	NAGS	NOS2	BCAT	LIPE1	HMGCS2	HMGCS1	ACAT
[truncated: 32 more rows]

## Sheet: Figure 3
		HMEC	pLVX	ORF	PCP	BPSV			MDA MB	pLVX	ORF	PCP	BPSV
[truncated: 22 more rows]

## Sheet: Figure 6
	pLVX_HMEC	pLVX+LY	ORF	ORF+LY	PCP	PCP+LY	BPSV	BPSV+LY				pLVX_MDA-MB-231	pLVX+LY	ORF	ORF+LY	PCP	PCP+LY	BPSV	BPSV+LY
[truncated: 22 more rows]
